# Supplementary material for: Bis{2-[2-(dimethyl­amino)ethyl­imino­meth­yl]-4,6-disulfanylphenolato}cobalt(II) monohydrate
Source: Acta Crystallogr Sect E Struct Rep Online. 2009 Aug 29;65(Pt 9):m1146. doi: 10.1107/S1600536809033650 (PMC2970116; doi:10.1107/S1600536809033650)
Supplement: Supplementary file 1 [file e-65-m1146-sup1.cif]

##############################################################################
###                                                                        ###
###        Electronic paper (Acta Crystallographica Section E)             ###
###                                                                        ###
##############################################################################
#                                                                            #
# This CIF contains the data in a paper accepted for publication in Acta     #
# Crystallographica Section E. It conforms to the requirements of Notes      #
# for Authors for Section E, and has been peer reviewed under the auspices   #
# of the IUCr Commission on Journals.                                        #
#                                                                            #
# Full details of the Crystallographic Information File format               #
# are given in the paper "The Crystallographic Information File (CIF):       #
# a New Standard Archive File for Crystallography" by S. R. Hall, F. H.      #
# Allen and I. D. Brown [Acta Cryst. (1991), A47, 655-685].                  #
#                                                                            #
# The current version of the core CIF dictionary is obtainable from          #
# ftp://ftp.iucr.org/pub/cif_core.dic. The current version number is 2.4.    #
#                                                                            #
# Software is freely available for graphical display of the structure(s) in  #
# this CIF.  For information consult the CIF home page http://www.iucr.org/  #
# cif/home.html                                                              #
#                                                                            #
# This file may be used for bona fide research purposes within the           #
# scientific community so long as proper attribution is given to the journal # 
# article from which it was obtained.                                        #
#                                                                            #
##############################################################################
                                             
data_global
_audit_creation_method     'form.cif (version 2.0)'
_journal_data_validation_number     ?
_journal_date_recd_electronic     2009-08-20
_journal_date_accepted     2009-08-24
_journal_name_full     'Acta Crystallographica, Section E'
_journal_year     2009
_journal_volume     65
_journal_issue      9
_journal_page_first     m1146
_journal_page_last     m1146
_journal_paper_category     QM
_journal_coeditor_code     HB5056
_publ_contact_author_name     'Zeng, Qing-Fu'
_publ_contact_author_address
;
Engineering Research Center for Clean Production of Textile Dyeing and Printing
Ministry of Education
Wuhan 430073
People's Republic of China
;
_publ_contact_author_email     'qfzeng@wuse.edu.cn'
_publ_contact_author_fax     '0086-27-87611779'
_publ_contact_author_phone     '0086-27-87611779'
_publ_section_title
;
Bis{2-[2-(dimethylamino)ethyliminomethyl]-4,6-disulfanylphenolato}cobalt(II)
monohydrate
;
loop_
    _publ_author_name
    _publ_author_address
    'Cai, Ying-Jie'
;
Engineering Research Center for Clean Production of Textile Dyeing and Printing
Ministry of Education
Wuhan 430073
People's Republic of China
;
    'Li, Jin'
;
Engineering Research Center for Clean Production of Textile Dyeing and Printing
Ministry of Education
Wuhan 430073
People's Republic of China
;
    'Huang, Peng'
;
Engineering Research Center for Clean Production of Textile Dyeing and Printing
Ministry of Education
Wuhan 430073
People's Republic of China
;
    'Zeng, Qing-Fu'
;
Engineering Research Center for Clean Production of Textile Dyeing and Printing
Ministry of Education
Wuhan 430073
People's Republic of China
;
data_I
_audit_creation_method     SHELXL-97
_chemical_name_systematic
;
Bis{2-[2-(dimethylamino)ethyliminomethyl]-4,6-disulfanylphenolato}cobalt(II)
monohydrate
;
_chemical_name_common     ?
_chemical_formula_moiety     'C22 H30 Co N4 O2 S4, H2 O'
_chemical_formula_sum     'C22 H32 Co N4 O3 S4'
_chemical_formula_iupac     '[Co (C11 H15 N2 O S2)2], H2 O'
_chemical_formula_weight     587.69
_chemical_melting_point     ?
_symmetry_cell_setting     orthorhombic
_symmetry_space_group_name_H-M     'P b c n'
_symmetry_space_group_name_Hall     '-P 2n 2ab'
loop_
    _symmetry_equiv_pos_as_xyz
    'x, y, z'
    '-x+1/2, -y+1/2, z+1/2'
    '-x, y, -z+1/2'
    'x+1/2, -y+1/2, -z'
    '-x, -y, -z'
    'x-1/2, y-1/2, -z-1/2'
    'x, -y, z-1/2'
    '-x-1/2, y-1/2, z'
_cell_length_a     12.3755(15)
_cell_length_b     9.2485(15)
_cell_length_c     22.827(3)
_cell_angle_alpha     90.00
_cell_angle_beta     90.00
_cell_angle_gamma     90.00
_cell_volume     2612.7(6)
_cell_formula_units_Z     4
_cell_measurement_reflns_used     25
_cell_measurement_theta_min     9
_cell_measurement_theta_max     12
_cell_measurement_temperature     296(2)
_exptl_crystal_description     block
_exptl_crystal_colour     red
_exptl_crystal_size_max     0.30
_exptl_crystal_size_mid     0.25
_exptl_crystal_size_min     0.25
_exptl_crystal_density_diffrn     1.494
_exptl_crystal_density_meas     ?
_exptl_crystal_density_method     'not measured'
_exptl_crystal_F_000     1228
_exptl_absorpt_coefficient_mu     1.008
_exptl_absorpt_correction_type     psi-scan
_exptl_absorpt_process_details     '(North <i>et al.</i>,  1968)'
_exptl_absorpt_correction_T_min     0.7518
_exptl_absorpt_correction_T_max     0.7866
_exptl_special_details
;
;
_diffrn_ambient_temperature     296(2)
_diffrn_radiation_type     MoK\a
_diffrn_radiation_wavelength     0.71073
_diffrn_radiation_source     'fine-focus sealed tube'
_diffrn_radiation_monochromator     graphite
_diffrn_measurement_device_type     'Enraf--Nonius CAD-4'
_diffrn_measurement_method     \w/2\q
_diffrn_detector_area_resol_mean     ?
_diffrn_reflns_number     13847
_diffrn_reflns_av_R_equivalents     0.0308
_diffrn_reflns_av_sigmaI/netI     0.0216
_diffrn_reflns_theta_min     2.43
_diffrn_reflns_theta_max     25.98
_diffrn_reflns_theta_full     25.98
_diffrn_measured_fraction_theta_max     0.994
_diffrn_measured_fraction_theta_full     0.994
_diffrn_reflns_limit_h_min     -15
_diffrn_reflns_limit_h_max     15
_diffrn_reflns_limit_k_min     -11
_diffrn_reflns_limit_k_max     6
_diffrn_reflns_limit_l_min     -28
_diffrn_reflns_limit_l_max     27
_diffrn_standards_number     200
_diffrn_standards_interval_count     3
_diffrn_standards_interval_time     120
_diffrn_standards_decay_%     1
_refine_special_details
;
Refinement of <i>F</i>^2^ against ALL reflections. The weighted <i>R</i>-factor
<i>wR</i> and goodness of fit <i>S</i> are based on <i>F</i>^2^, conventional
<i>R</i>-factors <i>R</i> are based on <i>F</i>, with <i>F</i> set to zero for
negative <i>F</i>^2^. The threshold expression of <i>F</i>^2^ >
\s(<i>F</i>^2^) is used only for calculating <i>R</i>-factors(gt) <i>etc</i>.
and is not relevant to the choice of reflections for refinement.
<i>R</i>-factors based on <i>F</i>^2^ are statistically about twice as large
as those based on <i>F</i>, and <i>R</i>- factors based on ALL data will be
even larger.
;
_reflns_number_total     2548
_reflns_number_gt     2039
_reflns_threshold_expression     I>2\s(I)
_refine_ls_structure_factor_coef     Fsqd
_refine_ls_matrix_type     full
_refine_ls_R_factor_all     0.0659
_refine_ls_R_factor_gt     0.0544
_refine_ls_wR_factor_gt     0.1722
_refine_ls_wR_factor_ref     0.1859
_refine_ls_goodness_of_fit_ref     1.057
_refine_ls_restrained_S_all     1.057
_refine_ls_number_reflns     2548
_refine_ls_number_parameters     160
_refine_ls_number_restraints     1
_refine_ls_hydrogen_treatment     mixed
_refine_ls_weighting_scheme     calc
_refine_ls_weighting_details
         'calc w=1/[\s^2^(Fo^2^)+(0.1201P)^2^+2.1692P] where P=(Fo^2^+2Fc^2^)/3'
_atom_sites_solution_hydrogens     geom
_atom_sites_solution_primary     direct
_atom_sites_solution_secondary     difmap
_refine_ls_shift/su_max     0.001
_refine_ls_shift/su_mean     0.000
_refine_diff_density_max     0.844
_refine_diff_density_min     -0.962
_refine_ls_extinction_method     none
_refine_ls_extinction_coef     ?
loop_
    _atom_type_symbol
    _atom_type_description
    _atom_type_scat_dispersion_real
    _atom_type_scat_dispersion_imag
    _atom_type_scat_source
    'C' 'C' 0.0033 0.0016
                         'International Tables Vol C Tables 4.2.6.8 and 6.1.1.4'
    'H' 'H' 0.0000 0.0000
                         'International Tables Vol C Tables 4.2.6.8 and 6.1.1.4'
    'N' 'N' 0.0061 0.0033
                         'International Tables Vol C Tables 4.2.6.8 and 6.1.1.4'
    'O' 'O' 0.0106 0.0060
                         'International Tables Vol C Tables 4.2.6.8 and 6.1.1.4'
    'S' 'S' 0.1246 0.1234
                         'International Tables Vol C Tables 4.2.6.8 and 6.1.1.4'
    'Co' 'Co' 0.3494 0.9721
                         'International Tables Vol C Tables 4.2.6.8 and 6.1.1.4'
_computing_data_collection     'CAD-4 Software (Enraf--Nonius, 1989)'
_computing_cell_refinement     'CAD-4 Software (Enraf--Nonius, 1989)'
_computing_data_reduction     'XCAD4 (Harms & Wocadlo, 1995)'
_computing_structure_solution     'SHELXS97 (Sheldrick, 2008)'
_computing_structure_refinement     'SHELXL97 (Sheldrick, 2008)'
_computing_molecular_graphics     'SHELXTL (Sheldrick, 2008)'
_computing_publication_material     'SHELXTL (Sheldrick, 2008)'
loop_
    _atom_site_type_symbol
    _atom_site_label
    _atom_site_fract_x
    _atom_site_fract_y
    _atom_site_fract_z
    _atom_site_U_iso_or_equiv
    _atom_site_adp_type
    _atom_site_calc_flag
    _atom_site_refinement_flags
    _atom_site_occupancy
    _atom_site_disorder_assembly
    _atom_site_disorder_group
    C C3 0.2776(3) 0.1848(3) 0.68222(16) 0.0417(8) Uani d . 1 . .
    H H3 0.2082 0.2207 0.6768 0.050 Uiso calc R 1 . .
    C C4 0.4167(3) 0.0107(3) 0.64302(14) 0.0380(7) Uani d . 1 . .
    C C5 0.3168(3) 0.0854(4) 0.63802(14) 0.0395(7) Uani d . 1 . .
    C C6 0.4439(3) -0.0791(4) 0.59437(15) 0.0467(9) Uani d . 1 . .
    C C7 0.2502(3) 0.0634(4) 0.58895(17) 0.0524(10) Uani d . 1 . .
    H H7 0.1846 0.1120 0.5866 0.063 Uiso calc R 1 . .
    C C8 0.2678(3) 0.3286(4) 0.76616(19) 0.0507(9) Uani d . 1 . .
    H H8A 0.2245 0.2739 0.7938 0.061 Uiso calc R 1 . .
    H H8B 0.2195 0.3881 0.7429 0.061 Uiso calc R 1 . .
    C C9 0.3788(4) -0.0974(4) 0.54666(16) 0.0588(11) Uani d . 1 . .
    H H9 0.4004 -0.1560 0.5157 0.071 Uiso calc R 1 . .
    C C10 0.2796(4) -0.0272(5) 0.54503(18) 0.0623(12) Uani d . 1 . .
    C C11 0.3458(3) 0.4236(4) 0.79892(18) 0.0514(9) Uani d . 1 . .
    H H11A 0.3791 0.4909 0.7718 0.062 Uiso calc R 1 . .
    H H11B 0.3066 0.4795 0.8279 0.062 Uiso calc R 1 . .
    C C14 0.5090(4) 0.4381(5) 0.8533(2) 0.0673(13) Uani d . 1 . .
    H H14A 0.5339 0.5032 0.8234 0.101 Uiso calc R 1 . .
    H H14B 0.5692 0.3847 0.8686 0.101 Uiso calc R 1 . .
    H H14C 0.4757 0.4922 0.8842 0.101 Uiso calc R 1 . .
    C C15 0.3836(4) 0.2501(5) 0.87496(19) 0.0651(12) Uani d . 1 . .
    H H15A 0.3375 0.3091 0.8989 0.098 Uiso calc R 1 . .
    H H15B 0.4402 0.2100 0.8987 0.098 Uiso calc R 1 . .
    H H15C 0.3421 0.1732 0.8579 0.098 Uiso calc R 1 . .
    Co Co1 0.5000 0.18183(7) 0.7500 0.0390(3) Uani d S 1 . .
    H H2A 0.502(3) 0.789(4) 0.7815(11) 0.059(14) Uiso d D 1 . .
    N N1 0.4310(2) 0.3386(3) 0.82838(13) 0.0431(7) Uani d . 1 . .
    N N2 0.3272(2) 0.2283(3) 0.72746(13) 0.0401(6) Uani d . 1 . .
    O O1 0.48006(19) 0.0189(3) 0.68755(11) 0.0412(6) Uani d . 1 . .
    O O2 0.5000 0.7436(5) 0.7500 0.0605(11) Uiso d SD 1 . .
    S S1 0.19385(15) -0.05824(19) 0.48627(6) 0.0990(6) Uani d . 1 . .
    H H1 0.1107 0.0061 0.4937 0.148 Uiso calc R 1 . .
    S S2 0.56823(10) -0.16647(13) 0.59645(5) 0.0678(4) Uani d . 1 . .
    H H2 0.5567 -0.2860 0.6159 0.102 Uiso calc R 1 . .
loop_
    _atom_site_aniso_label
    _atom_site_aniso_U_11
    _atom_site_aniso_U_22
    _atom_site_aniso_U_33
    _atom_site_aniso_U_12
    _atom_site_aniso_U_13
    _atom_site_aniso_U_23
    C3 0.0367(18) 0.0393(18) 0.049(2) -0.0001(13) -0.0046(14) 0.0043(14)
    C4 0.0496(19) 0.0308(15) 0.0336(16) -0.0073(14) -0.0017(14) 0.0007(12)
    C5 0.0439(18) 0.0357(16) 0.0391(17) -0.0069(14) -0.0053(14) 0.0024(13)
    C6 0.062(2) 0.0407(18) 0.0372(17) -0.0006(16) 0.0042(16) -0.0029(14)
    C7 0.055(2) 0.054(2) 0.048(2) -0.0105(18) -0.0152(17) 0.0112(16)
    C8 0.042(2) 0.055(2) 0.056(2) 0.0115(16) 0.0015(17) -0.0060(17)
    C9 0.086(3) 0.053(2) 0.0371(19) -0.012(2) -0.0050(19) -0.0067(16)
    C10 0.085(3) 0.061(2) 0.041(2) -0.021(2) -0.022(2) 0.0033(18)
    C11 0.057(2) 0.0418(19) 0.055(2) 0.0080(17) 0.0037(18) -0.0054(16)
    C14 0.056(3) 0.068(3) 0.078(3) -0.004(2) 0.003(2) -0.028(2)
    C15 0.076(3) 0.066(3) 0.054(2) 0.011(2) 0.018(2) 0.004(2)
    Co1 0.0383(4) 0.0381(4) 0.0406(4) 0.000 -0.0028(2) 0.000
    N1 0.0433(16) 0.0398(15) 0.0462(16) 0.0012(12) 0.0001(13) -0.0065(12)
    N2 0.0376(15) 0.0375(14) 0.0452(16) 0.0029(11) -0.0013(12) -0.0018(13)
    O1 0.0498(13) 0.0367(12) 0.0372(12) 0.0030(10) -0.0080(10) -0.0059(10)
    S1 0.1182(13) 0.1170(13) 0.0616(8) -0.0154(9) -0.0498(8) -0.0119(7)
    S2 0.0758(8) 0.0646(7) 0.0629(7) 0.0195(6) 0.0044(5) -0.0196(5)
_geom_special_details
;
All e.s.d.'s (except the e.s.d. in the dihedral angle between two l.s. planes)
are estimated using the full covariance matrix. The cell e.s.d.'s are taken
into account individually in the estimation of e.s.d.'s in distances, angles
and torsion angles; correlations between e.s.d.'s in cell parameters are only
used when they are defined by crystal symmetry. An approximate (isotropic)
treatment of cell e.s.d.'s is used for estimating e.s.d.'s involving l.s.
planes.
;
loop_
    _geom_bond_atom_site_label_1
    _geom_bond_atom_site_label_2
    _geom_bond_site_symmetry_2
    _geom_bond_distance
    _geom_bond_publ_flag
    C3 N2 . 1.267(5) ?
    C3 C5 . 1.449(5) ?
    C3 H3 . 0.9300 ?
    C4 O1 . 1.286(4) ?
    C4 C5 . 1.421(5) ?
    C4 C6 . 1.427(5) ?
    C5 C7 . 1.406(5) ?
    C6 C9 . 1.366(5) ?
    C6 S2 . 1.738(4) ?
    C7 C10 . 1.356(6) ?
    C7 H7 . 0.9300 ?
    C8 N2 . 1.477(5) ?
    C8 C11 . 1.505(6) ?
    C8 H8A . 0.9700 ?
    C8 H8B . 0.9700 ?
    C9 C10 . 1.389(7) ?
    C9 H9 . 0.9300 ?
    C10 S1 . 1.735(4) ?
    C11 N1 . 1.478(5) ?
    C11 H11A . 0.9700 ?
    C11 H11B . 0.9700 ?
    C14 N1 . 1.449(5) ?
    C14 H14A . 0.9600 ?
    C14 H14B . 0.9600 ?
    C14 H14C . 0.9600 ?
    C15 N1 . 1.464(5) ?
    C15 H15A . 0.9600 ?
    C15 H15B . 0.9600 ?
    C15 H15C . 0.9600 ?
    Co1 O1 . 2.089(2) y
    Co1 O1 3_656 2.089(2) ?
    Co1 N2 3_656 2.241(3) ?
    Co1 N2 . 2.241(3) y
    Co1 N1 . 2.456(3) y
    Co1 N1 3_656 2.456(3) ?
    O2 H2A . 0.832(10) ?
    S1 H1 . 1.2000 ?
    S2 H2 . 1.2000 ?
loop_
    _geom_angle_atom_site_label_1
    _geom_angle_atom_site_label_2
    _geom_angle_atom_site_label_3
    _geom_angle_site_symmetry_1
    _geom_angle_site_symmetry_3
    _geom_angle
    _geom_angle_publ_flag
    N2 C3 C5 . . 127.4(3) ?
    N2 C3 H3 . . 116.3 ?
    C5 C3 H3 . . 116.3 ?
    O1 C4 C5 . . 124.4(3) ?
    O1 C4 C6 . . 120.4(3) ?
    C5 C4 C6 . . 115.2(3) ?
    C7 C5 C4 . . 120.2(3) ?
    C7 C5 C3 . . 116.8(3) ?
    C4 C5 C3 . . 123.0(3) ?
    C9 C6 C4 . . 123.6(4) ?
    C9 C6 S2 . . 119.1(3) ?
    C4 C6 S2 . . 117.3(3) ?
    C10 C7 C5 . . 121.4(4) ?
    C10 C7 H7 . . 119.3 ?
    C5 C7 H7 . . 119.3 ?
    N2 C8 C11 . . 110.2(3) ?
    N2 C8 H8A . . 109.6 ?
    C11 C8 H8A . . 109.6 ?
    N2 C8 H8B . . 109.6 ?
    C11 C8 H8B . . 109.6 ?
    H8A C8 H8B . . 108.1 ?
    C6 C9 C10 . . 119.0(4) ?
    C6 C9 H9 . . 120.5 ?
    C10 C9 H9 . . 120.5 ?
    C7 C10 C9 . . 120.4(4) ?
    C7 C10 S1 . . 120.7(4) ?
    C9 C10 S1 . . 118.9(3) ?
    N1 C11 C8 . . 111.9(3) ?
    N1 C11 H11A . . 109.2 ?
    C8 C11 H11A . . 109.2 ?
    N1 C11 H11B . . 109.2 ?
    C8 C11 H11B . . 109.2 ?
    H11A C11 H11B . . 107.9 ?
    N1 C14 H14A . . 109.5 ?
    N1 C14 H14B . . 109.5 ?
    H14A C14 H14B . . 109.5 ?
    N1 C14 H14C . . 109.5 ?
    H14A C14 H14C . . 109.5 ?
    H14B C14 H14C . . 109.5 ?
    N1 C15 H15A . . 109.5 ?
    N1 C15 H15B . . 109.5 ?
    H15A C15 H15B . . 109.5 ?
    N1 C15 H15C . . 109.5 ?
    H15A C15 H15C . . 109.5 ?
    H15B C15 H15C . . 109.5 ?
    O1 Co1 O1 . 3_656 87.65(14) ?
    O1 Co1 N2 . 3_656 114.06(10) ?
    O1 Co1 N2 3_656 3_656 82.47(10) ?
    O1 Co1 N2 . . 82.48(10) ?
    O1 Co1 N2 3_656 . 114.06(10) ?
    N2 Co1 N2 3_656 . 157.88(15) ?
    N1 Co1 O1 . . 151.87(12) ?
    N1 Co1 N2 . . 73.88(12) ?
    N1 Co1 N1 . 3_656 107.64(12) ?
    C14 N1 C15 . . 109.7(4) ?
    C14 N1 C11 . . 108.4(3) ?
    C15 N1 C11 . . 110.0(3) ?
    C3 N2 C8 . . 116.5(3) ?
    C3 N2 Co1 . . 126.0(2) ?
    C8 N2 Co1 . . 117.3(2) ?
    C4 O1 Co1 . . 130.8(2) ?
    C10 S1 H1 . . 109.5 ?
    C6 S2 H2 . . 109.5 ?
loop_
    _geom_hbond_atom_site_label_D
    _geom_hbond_atom_site_label_H
    _geom_hbond_atom_site_label_A
    _geom_hbond_site_symmetry_A
    _geom_hbond_distance_DH
    _geom_hbond_distance_HA
    _geom_hbond_distance_DA
    _geom_hbond_angle_DHA
    O2 H2A S2 3_666 0.832(10) 2.95(2) 3.7001(17) 151(4)
    O2 H2A O1 3_666 0.832(10) 2.25(3) 2.928(5) 139(4)
