# Supplementary material for: Bis{2-[2-(dimethyl­amino)ethyl­imino­meth­yl]-4,6-disulfanylphenolato}cobalt(II) monohydrate
Source: Acta Crystallogr Sect E Struct Rep Online. 2009 Aug 29;65(Pt 9):m1146. doi: 10.1107/S1600536809033650 (PMC2970116; doi:10.1107/S1600536809033650)
Supplement: Supplementary file 2 [file e-65-m1146-Isup2.hkl]

# 
# h,k,l, Fc-squared, Fo-squared, sigma(Fo-squared) and status flag 
# 
data_I
_shelx_title ' Pbcn in Pbcn' 
_shelx_refln_list_code          4 
_shelx_F_calc_maximum      219.16 
_exptl_crystal_F_000      1228.00 
_reflns_d_resolution_high  0.8112 
 
loop_ 
 _symmetry_equiv_pos_as_xyz 
 'x, y, z' 
 '-x+1/2, -y+1/2, z+1/2' 
 '-x, y, -z+1/2' 
 'x+1/2, -y+1/2, -z' 
 '-x, -y, -z' 
 'x-1/2, y-1/2, -z-1/2' 
 'x, -y, z-1/2' 
 '-x-1/2, y-1/2, z' 
 
_cell_length_a    12.3755 
_cell_length_b     9.2485 
_cell_length_c    22.8275 
_cell_angle_alpha  90.000 
_cell_angle_beta   90.000 
_cell_angle_gamma  90.000 
 
_shelx_F_squared_multiplier     1.000 
 
loop_ 
 _refln_index_h 
 _refln_index_k 
 _refln_index_l 
 _refln_F_squared_calc 
 _refln_F_squared_meas 
 _refln_F_squared_sigma 
 _refln_observed_status 
   2   0   0     6421.38     5899.99    115.61 o 
   4   0   0    28642.16    31531.05    571.82 o 
   6   0   0     2356.93     2182.21     69.08 o 
   8   0   0        6.07       49.41     15.83 o 
  10   0   0     1745.10     1992.25     81.07 o 
  12   0   0     2486.63     2501.16     84.91 o 
  14   0   0      759.78      980.05     63.80 o 
   1   1   0    16617.89    18954.90    767.54 o 
   3   1   0    11648.72    13291.68    175.36 o 
   5   1   0      803.71     1247.44     32.70 o 
   7   1   0       68.26      130.26     10.96 o 
   9   1   0      255.73      214.44     19.30 o 
  11   1   0      113.62      152.20     15.86 o 
  13   1   0       72.33       73.66     16.61 o 
  15   1   0       19.57       16.69     14.87 o 
   0   2   0     1003.95     1676.60     39.82 o 
   2   2   0     6380.79     6601.63     73.39 o 
   4   2   0       17.43        5.71      3.69 o 
   6   2   0       13.66        2.85      5.35 o 
   8   2   0      474.11      406.36     18.64 o 
  10   2   0       67.07      115.41     16.57 o 
  12   2   0      245.24      263.25     24.51 o 
  14   2   0      198.77      189.48     24.24 o 
   1   3   0    11241.69    11460.04    106.83 o 
   3   3   0      319.52      204.33      7.26 o 
   5   3   0     3372.76     3015.91     50.06 o 
   7   3   0     1213.94     1122.69     41.23 o 
   9   3   0      225.47      210.40     17.93 o 
  11   3   0      813.47      762.88     29.30 o 
  13   3   0      187.79      286.39     26.29 o 
   0   4   0     1231.78     1325.93     42.69 o 
   2   4   0       50.39       42.19      3.27 o 
   4   4   0      634.30      782.10     13.82 o 
   6   4   0     1796.19     1702.19     29.54 o 
   8   4   0      492.65      535.16     18.24 o 
  10   4   0       94.45       25.41      9.18 o 
  12   4   0        1.73       15.68      9.21 o 
  14   4   0       75.87       58.48     17.11 o 
   1   5   0     9139.54     8698.90    127.54 o 
   3   5   0     3362.73     3160.50     38.09 o 
   5   5   0     4683.53     4417.07     54.14 o 
   7   5   0      456.05      350.74     14.18 o 
   9   5   0      594.87      552.00     19.54 o 
  11   5   0      256.18      319.14     18.04 o 
  13   5   0      575.86      620.24     30.01 o 
   0   6   0     2442.35     2579.90     76.75 o 
   2   6   0     7996.02     7928.39    123.10 o 
   4   6   0     3176.75     3138.10     50.64 o 
   6   6   0     1396.65     1452.21     45.03 o 
   8   6   0       45.04       42.94     10.05 o 
  10   6   0      155.82      161.57     15.68 o 
  12   6   0      234.91      375.32     23.67 o 
   1   7   0      258.76      252.91     18.43 o 
   3   7   0       75.41       99.12     13.37 o 
   5   7   0       50.94       60.80     12.50 o 
   7   7   0        5.18        1.10      8.95 o 
   9   7   0       94.03       91.87     19.43 o 
  11   7   0       19.08        9.37     11.99 o 
   0   8   0     3767.79     3730.73    109.37 o 
   2   8   0       65.17       51.71     12.01 o 
   4   8   0     2085.72     2122.87     56.69 o 
   6   8   0      281.91      229.13     63.80 o 
   8   8   0       93.27       93.08     17.47 o 
  10   8   0        2.90        3.75     11.33 o 
   1   9   0       31.69       44.39     28.30 o 
   3   9   0      762.52      813.74     35.57 o 
   5   9   0        8.03        8.55     10.16 o 
   7   9   0       14.66       31.18     13.23 o 
   9   9   0       43.07       38.50     14.40 o 
   0  10   0        9.16        1.44     14.87 o 
   2  10   0       25.17       42.93     17.99 o 
   4  10   0       58.68       52.43     15.77 o 
   6  10   0       86.37       91.21     18.65 o 
   1  11   0      762.10      862.98     42.06 o 
   3  11   0      402.16      557.91     48.45 o 
   1   1   1    14412.84    13842.49    170.19 o 
   2   1   1       59.63      128.54      3.86 o 
   3   1   1     1601.71     2395.99     30.40 o 
   4   1   1       10.03       13.93      2.68 o 
   5   1   1     9166.49     9653.92     80.76 o 
   6   1   1     3117.26     3400.80     43.71 o 
   7   1   1     2598.29     2153.91     29.25 o 
   8   1   1       35.81       38.92      8.74 o 
   9   1   1     1564.10     1536.45     29.47 o 
  10   1   1      297.22      260.07     15.51 o 
  11   1   1      598.80      563.48     22.16 o 
  12   1   1       10.07       -3.89      9.00 o 
  13   1   1      579.03      587.95     24.67 o 
  14   1   1        1.42       10.70      8.73 o 
  15   1   1        5.32       24.24     10.32 o 
   0   2   1     1304.87     2147.07     26.60 o 
   1   2   1        3.27        8.68      1.32 o 
   2   2   1      443.68     1071.87     11.44 o 
   3   2   1      834.81     1264.88     14.38 o 
   4   2   1     5908.35     5587.59     49.62 o 
   5   2   1     2159.66     2623.67     29.68 o 
   6   2   1     8014.17     8207.97     72.91 o 
   7   2   1       73.42       56.13      5.89 o 
   8   2   1     2409.27     2443.06     33.46 o 
   9   2   1       61.25       36.54      6.12 o 
  10   2   1     1813.01     1790.12     33.65 o 
  11   2   1      701.37      719.85     22.13 o 
  12   2   1      146.16      153.08     16.41 o 
  13   2   1        3.53        6.33      8.30 o 
  14   2   1        1.03        9.06      8.36 o 
   1   3   1      272.43      221.66      6.65 o 
   2   3   1      417.80      662.36      9.06 o 
   3   3   1     1261.26     1421.80     13.71 o 
   4   3   1     2467.14     2750.28     25.04 o 
   5   3   1      430.19      516.04     11.04 o 
   6   3   1      349.72      488.34     12.31 o 
   7   3   1      227.81      243.64      9.97 o 
   8   3   1       75.44       77.51      7.27 o 
   9   3   1       25.18       30.38      6.26 o 
  10   3   1       38.15       21.03      5.38 o 
  11   3   1        3.76       -5.10      5.10 o 
  12   3   1      265.23      245.37     15.08 o 
  13   3   1        0.40       -3.62      7.84 o 
  14   3   1        3.00        1.42      8.45 o 
   0   4   1     2017.13     1073.21     22.31 o 
   1   4   1     5722.32     6871.66     47.03 o 
   2   4   1     2270.82     1614.01     16.19 o 
   3   4   1     1451.78     1928.85     18.22 o 
   4   4   1     1929.92     1451.63     18.83 o 
   5   4   1     1330.17     1585.86     16.93 o 
   6   4   1     9436.14     8809.36     95.55 o 
   7   4   1      571.77      684.79     17.09 o 
   8   4   1     2911.68     2817.73     36.48 o 
   9   4   1      637.03      657.69     15.95 o 
  10   4   1     1093.51     1022.91     21.18 o 
  11   4   1        2.59        1.55      5.56 o 
  12   4   1      188.85      211.89     13.87 o 
  13   4   1      241.65      228.34     13.36 o 
  14   4   1      266.21      275.32     19.50 o 
   1   5   1       22.23       32.26      5.58 o 
   2   5   1       84.44       81.22      3.76 o 
   3   5   1     2060.78     1933.13     18.75 o 
   4   5   1     2326.96     2595.07     23.17 o 
   5   5   1     1096.62     1072.40     15.09 o 
   6   5   1       85.21       45.12      4.50 o 
   7   5   1        4.76        0.57      3.57 o 
   8   5   1       90.78       85.83      6.39 o 
   9   5   1      883.00      915.93     17.57 o 
  10   5   1        0.47        1.97      4.54 o 
  11   5   1       16.39       23.23      6.92 o 
  12   5   1      175.46      146.42     11.83 o 
  13   5   1      121.93      138.03     12.23 o 
   0   6   1     3787.54     3562.18     66.81 o 
   1   6   1      148.19      162.63      9.99 o 
   2   6   1      491.99      415.02     14.65 o 
   3   6   1       92.74       99.42     10.56 o 
   4   6   1      706.87      698.74     19.24 o 
   5   6   1       52.67       59.89      6.17 o 
   6   6   1      397.66      467.35     13.40 o 
   7   6   1      119.76       80.05      7.44 o 
   8   6   1      154.98      198.47     10.82 o 
   9   6   1      185.47      172.37     10.92 o 
  10   6   1      265.22      300.89     14.04 o 
  11   6   1        7.70       -0.78      5.96 o 
  12   6   1      172.94      215.49     13.52 o 
   1   7   1     2702.13     2568.16     40.69 o 
   2   7   1      966.17      927.62     28.36 o 
   3   7   1     3505.67     3371.79     78.52 o 
   4   7   1      428.62      469.92     17.67 o 
   5   7   1     2193.22     2207.92     39.68 o 
   6   7   1       19.32        6.17      6.08 o 
   7   7   1      701.88      703.46     22.75 o 
   8   7   1        0.42        5.22      6.40 o 
   9   7   1     1809.68     1850.69     40.26 o 
  10   7   1        0.05       -6.70      6.70 o 
  11   7   1       95.85      112.13     19.08 o 
  12   7   1        8.10       20.44     13.11 o 
   0   8   1       89.71       99.70     14.73 o 
   1   8   1       10.60       -2.58      5.76 o 
   2   8   1      430.81      420.82     17.58 o 
   3   8   1     1335.31     1299.00     26.67 o 
   4   8   1      128.70      132.25     11.89 o 
   5   8   1      413.12      359.57     17.50 o 
   6   8   1      225.35      260.30     15.85 o 
   7   8   1       37.97       29.52      8.52 o 
   8   8   1      486.77      437.32     20.85 o 
   9   8   1        6.62       -1.69      7.35 o 
  10   8   1       23.27        9.97      8.76 o 
   1   9   1       73.58       84.83     10.76 o 
   2   9   1       14.72       15.82      7.31 o 
   3   9   1       11.86       22.29      8.14 o 
   4   9   1      149.84      134.73     13.26 o 
   5   9   1      633.06      740.10     24.94 o 
   6   9   1       46.55       32.67      9.45 o 
   7   9   1      177.41      236.41     17.19 o 
   8   9   1        6.47        4.17      8.20 o 
   9   9   1      173.98      246.65     18.54 o 
   0  10   1      110.98       79.77     16.45 o 
   1  10   1       77.68       64.45     10.78 o 
   2  10   1        1.80        2.82      7.85 o 
   3  10   1       10.56       12.54      8.42 o 
   4  10   1      301.82      334.81     27.43 o 
   5  10   1       25.32       18.56      9.48 o 
   6  10   1      123.74      126.81     14.43 o 
   7  10   1        0.83       12.42      9.07 o 
   1  11   1       21.89       21.46      8.70 o 
   2  11   1        0.36        2.48      8.21 o 
   3  11   1      103.59      133.74     25.83 o 
   1   0   2     2853.43     3166.10     61.88 o 
   2   0   2    29560.04    29810.68    360.19 o 
   3   0   2    16931.53    18210.83    315.92 o 
   4   0   2    20822.94    19664.16    267.20 o 
   5   0   2      134.37       77.06      5.84 o 
   6   0   2    13862.06    12405.32    275.79 o 
   7   0   2      164.96      145.36      9.33 o 
   8   0   2     7426.82     6756.52    215.15 o 
   9   0   2      678.23      558.33     27.23 o 
  10   0   2      908.72      824.76     47.73 o 
  11   0   2      562.11      542.85     30.82 o 
  12   0   2     1891.28     1908.62     60.24 o 
  13   0   2      416.73      318.93     46.29 o 
  14   0   2      367.96      307.52     29.83 o 
  15   0   2        0.04        9.63     13.06 o 
   1   1   2      722.22      577.49      8.08 o 
   2   1   2    13363.71    14198.85    104.35 o 
   3   1   2      338.61      131.61      4.64 o 
   4   1   2      840.11     1102.23     15.47 o 
   5   1   2    11631.27    12973.60    104.10 o 
   6   1   2     1085.46     1352.08     20.61 o 
   7   1   2      551.15      624.99     16.12 o 
   8   1   2        4.30        5.20      4.67 o 
   9   1   2      370.70      360.56     16.41 o 
  10   1   2       14.70       24.77      7.42 o 
  11   1   2      866.68      751.59     27.66 o 
  12   1   2        6.82       -2.58      6.95 o 
  13   1   2        7.96        4.71     10.25 o 
  14   1   2        8.39        6.60      9.08 o 
  15   1   2       20.09       35.14     11.12 o 
   0   2   2    48031.19    46780.11    455.74 o 
   1   2   2     9082.28     9980.52     69.14 o 
   2   2   2     8307.93    12019.39     89.27 o 
   3   2   2    14637.10    15404.55    107.70 o 
   4   2   2     7754.85     7496.29     63.33 o 
   5   2   2     6658.55     7566.04     66.08 o 
   6   2   2     2415.33     2327.30     44.59 o 
   7   2   2        6.74       -2.00      3.32 o 
   8   2   2      306.16      238.00      9.76 o 
   9   2   2        0.91        7.85      4.86 o 
  10   2   2      892.04      857.80     22.75 o 
  11   2   2       56.82       44.31      9.36 o 
  12   2   2      376.21      360.10     23.68 o 
  13   2   2       21.84       26.17      8.49 o 
  14   2   2       71.95       65.30     12.77 o 
   1   3   2        8.86       98.01      6.38 o 
   2   3   2     4208.56     5194.89     34.65 o 
   3   3   2     1614.86     1194.35     12.87 o 
   4   3   2     3879.70     5111.56     37.19 o 
   5   3   2     5196.31     4586.10     41.20 o 
   6   3   2      579.34      774.41     15.50 o 
   7   3   2     4312.53     3863.09     47.26 o 
   8   3   2        0.02       10.24      4.16 o 
   9   3   2     1890.94     1722.84     28.70 o 
  10   3   2      209.29      238.78     12.06 o 
  11   3   2      464.65      486.20     17.40 o 
  12   3   2        0.10       -6.09      6.09 o 
  13   3   2      204.43      193.32     16.27 o 
  14   3   2        2.68       -2.45      8.66 o 
   0   4   2     2697.75     3237.39     42.12 o 
   1   4   2       88.53      117.61      3.80 o 
   2   4   2     2298.13     2785.24     20.26 o 
   3   4   2     1117.84     1455.89     14.52 o 
   4   4   2       55.60       68.32      3.73 o 
   5   4   2     1791.94     1986.32     19.74 o 
   6   4   2      305.74      279.58      8.33 o 
   7   4   2       21.51       13.80      3.75 o 
   8   4   2        0.17        9.18      4.02 o 
   9   4   2      136.29      159.66      8.93 o 
  10   4   2       11.50       11.83      5.11 o 
  11   4   2      212.33      208.81     15.45 o 
  12   4   2       16.21       16.89      7.37 o 
  13   4   2       12.91       14.91      8.09 o 
  14   4   2       24.31       41.13     12.68 o 
   1   5   2     6260.44     5576.45     43.78 o 
   2   5   2      201.06      234.11      6.09 o 
   3   5   2     1727.06     1367.10     14.25 o 
   4   5   2        2.07       -2.26      2.26 o 
   5   5   2     1539.44     1286.65     16.61 o 
   6   5   2        4.36        5.52      3.18 o 
   7   5   2     3075.82     3181.72     32.84 o 
   8   5   2      226.92      247.59     13.80 o 
   9   5   2      439.75      388.20     11.92 o 
  10   5   2      169.25      139.73      9.38 o 
  11   5   2      492.30      477.15     17.15 o 
  12   5   2        9.91        0.89      6.19 o 
  13   5   2      153.15      194.33     13.81 o 
   0   6   2     3836.08     3654.19     68.50 o 
   1   6   2      587.48      676.36     19.11 o 
   2   6   2      793.65      627.40     17.98 o 
   3   6   2     1002.86     1068.71     20.63 o 
   4   6   2     2961.29     2818.94     33.66 o 
   5   6   2      937.15      996.75     23.26 o 
   6   6   2       73.91       58.19      6.78 o 
   7   6   2      303.93      342.22     12.50 o 
   8   6   2      942.82      860.89     19.93 o 
   9   6   2      217.35      209.75     12.03 o 
  10   6   2      438.38      506.38     19.77 o 
  11   6   2      362.34      314.39     15.03 o 
  12   6   2       26.78       25.09      7.49 o 
   1   7   2       30.64       27.60      6.63 o 
   2   7   2      304.81      312.75     14.34 o 
   3   7   2      326.68      320.22     15.09 o 
   4   7   2      166.51      213.77     12.98 o 
   5   7   2      184.35      194.29     12.66 o 
   6   7   2        0.00       -3.56      5.74 o 
   7   7   2      327.59      350.41     17.29 o 
   8   7   2        0.25       -3.58      6.92 o 
   9   7   2        0.76       -1.82      6.76 o 
  10   7   2      100.43       91.29     19.01 o 
  11   7   2       34.86       38.49      9.86 o 
   0   8   2      242.59      205.54     18.66 o 
   1   8   2        9.68        1.78      5.84 o 
   2   8   2      385.44      315.98     13.94 o 
   3   8   2      452.91      472.30     16.65 o 
   4   8   2      489.77      411.24     21.29 o 
   5   8   2       38.37       30.26      7.94 o 
   6   8   2      170.50      192.75     14.10 o 
   7   8   2       67.13       77.25     11.22 o 
   8   8   2      739.04      761.44     26.10 o 
   9   8   2       27.22       32.20      9.28 o 
  10   8   2      134.12      143.66     14.95 o 
   1   9   2        3.01       10.76      7.18 o 
   2   9   2      174.27      163.14     11.93 o 
   3   9   2      159.09      169.73     13.81 o 
   4   9   2      276.47      234.06     16.05 o 
   5   9   2      174.57      183.09     14.85 o 
   6   9   2        8.97        4.27      7.50 o 
   7   9   2      247.51      295.84     19.25 o 
   8   9   2        0.13       -5.10      7.81 o 
   9   9   2      272.77      312.74     22.93 o 
   0  10   2      130.28       99.03     18.28 o 
   1  10   2      184.74      174.32     13.47 o 
   2  10   2        6.85       -4.44      7.38 o 
   3  10   2      278.07      249.79     21.63 o 
   4  10   2      105.75       98.96     12.65 o 
   5  10   2       35.19       16.01      8.69 o 
   6  10   2       18.04       23.02      9.83 o 
   7  10   2        4.87        0.47      9.00 o 
   1  11   2      128.50      170.81     13.11 o 
   2  11   2       63.27       50.26     12.67 o 
   3  11   2      419.14      540.35     25.06 o 
   1   1   3    30298.42    29973.54    236.59 o 
   2   1   3      374.84      547.75      7.37 o 
   3   1   3      968.86      634.17      8.98 o 
   4   1   3      109.02      112.39      6.57 o 
   5   1   3     2571.75     2447.09     40.16 o 
   6   1   3      119.65       77.02      5.07 o 
   7   1   3      169.29      248.57      9.29 o 
   8   1   3        0.73       -0.10      3.60 o 
   9   1   3       16.40       18.82      7.01 o 
  10   1   3       21.17       14.77      6.85 o 
  11   1   3      248.26      315.44     26.67 o 
  12   1   3       11.79        0.07      7.14 o 
  13   1   3      897.04     1077.98     32.93 o 
  14   1   3       19.27        9.83      8.83 o 
  15   1   3       86.18       72.99     13.42 o 
   0   2   3    17146.60    19657.80    156.99 o 
   1   2   3    34589.55    38694.56    214.74 o 
   2   2   3    43342.75    46523.55    297.71 o 
   3   2   3        8.50       17.03      2.16 o 
   4   2   3      248.82      173.08      6.38 o 
   5   2   3       82.53      105.48      5.83 o 
   6   2   3      370.26      229.04      8.75 o 
   7   2   3      293.66      402.71     11.93 o 
   8   2   3       12.56        2.10      4.14 o 
   9   2   3      643.19      653.53     17.06 o 
  10   2   3      584.14      566.34     18.77 o 
  11   2   3       27.78       14.68      7.71 o 
  12   2   3      260.69      313.07     18.83 o 
  13   2   3       13.68       16.50      8.96 o 
  14   2   3      424.51      387.66     20.04 o 
   1   3   3     2047.27     2721.97     22.64 o 
   2   3   3      133.21      143.83      4.02 o 
   3   3   3      116.85       60.20      3.26 o 
   4   3   3     2709.95     3040.55     25.00 o 
   5   3   3     1156.08     1191.52     14.74 o 
   6   3   3      748.83      696.16     13.29 o 
   7   3   3      182.41      187.47      9.03 o 
   8   3   3        0.27       -3.90      3.90 o 
   9   3   3       72.54       52.79      6.81 o 
  10   3   3      159.63      148.97     11.33 o 
  11   3   3      290.64      312.26     14.55 o 
  12   3   3      142.17      161.10     13.11 o 
  13   3   3        9.65        7.94      7.78 o 
  14   3   3        0.01       -6.63      7.71 o 
   0   4   3    17004.21    18401.42    167.96 o 
   1   4   3     2072.72     2235.99     21.31 o 
   2   4   3     1923.99     1946.45     16.96 o 
   3   4   3      794.12     1068.89     11.26 o 
   4   4   3     2004.88     2000.88     19.09 o 
   5   4   3     2815.84     3153.20     27.37 o 
   6   4   3     1523.88     1412.60     18.62 o 
   7   4   3      640.68      589.93     12.41 o 
   8   4   3       86.55       85.80      6.34 o 
   9   4   3        6.02       -4.00      4.01 o 
  10   4   3      427.19      406.15     13.78 o 
  11   4   3      135.48      130.28     10.60 o 
  12   4   3      922.75     1055.93     36.18 o 
  13   4   3       60.69       40.06      9.71 o 
  14   4   3      165.56      217.04     18.24 o 
   1   5   3     5108.75     5219.52     39.51 o 
   2   5   3      178.86      159.22      4.65 o 
   3   5   3     3829.42     4042.93     33.86 o 
   4   5   3     1093.68     1096.30     14.67 o 
   5   5   3        6.77        8.44      3.74 o 
   6   5   3       50.89       57.08      5.94 o 
   7   5   3        1.35        0.22      3.50 o 
   8   5   3       80.14       86.24      6.49 o 
   9   5   3      608.60      608.90     15.43 o 
  10   5   3        3.51        8.05      5.02 o 
  11   5   3      191.82      219.82     11.77 o 
  12   5   3        7.86        3.75      6.45 o 
  13   5   3      291.97      293.01     19.99 o 
   0   6   3     1078.74     1173.79     33.92 o 
   1   6   3     1743.45     1859.90     31.99 o 
   2   6   3     1057.53     1089.35     27.14 o 
   3   6   3      246.63      246.88      9.29 o 
   4   6   3     1138.92     1103.40     19.52 o 
   5   6   3       23.21       43.09      7.33 o 
   6   6   3     1556.41     1559.03     30.07 o 
   7   6   3      153.62      145.89      9.11 o 
   8   6   3       26.36       21.90      5.94 o 
   9   6   3       10.10        4.49      5.34 o 
  10   6   3      143.41      172.83     14.80 o 
  11   6   3        6.11        3.37      6.94 o 
  12   6   3       22.07       32.14      8.30 o 
   1   7   3     4573.11     4573.85     53.64 o 
   2   7   3        0.78        2.32      4.81 o 
   3   7   3     2505.15     2664.29     37.90 o 
   4   7   3      163.76      159.15     10.15 o 
   5   7   3     1570.21     1603.76     32.92 o 
   6   7   3       32.95       42.79      9.00 o 
   7   7   3       42.44       60.01      9.26 o 
   8   7   3       26.06       12.88      7.59 o 
   9   7   3      586.51      662.37     24.10 o 
  10   7   3      162.63      150.34     14.23 o 
  11   7   3       92.96      134.28     17.52 o 
   0   8   3      256.08      206.13     30.94 o 
   1   8   3        1.71       -4.18      5.04 o 
   2   8   3      303.51      264.86     13.04 o 
   3   8   3      239.66      208.73     12.11 o 
   4   8   3       98.16      104.41     10.92 o 
   5   8   3      605.94      589.10     29.98 o 
   6   8   3        3.35        2.29      6.48 o 
   7   8   3        8.97        5.04      6.76 o 
   8   8   3        2.14        4.93      8.59 o 
   9   8   3        3.86        9.48      7.91 o 
  10   8   3       20.09       32.72     10.31 o 
   1   9   3      703.40      762.85     21.63 o 
   2   9   3        1.27       -5.32      5.32 o 
   3   9   3      456.40      498.28     23.35 o 
   4   9   3       26.43       17.74      7.84 o 
   5   9   3       92.09      141.84     13.42 o 
   6   9   3        0.03        3.41      7.31 o 
   7   9   3      178.30      206.80     16.29 o 
   8   9   3       18.77       18.81      9.55 o 
   9   9   3       93.07       99.01     14.26 o 
   0  10   3      194.02      193.93     17.97 o 
   1  10   3       90.00       82.49      9.57 o 
   2  10   3     1414.41     1468.31     29.53 o 
   3  10   3       14.71       16.27      8.78 o 
   4  10   3      127.19      141.11     14.32 o 
   5  10   3        3.96        7.29      8.25 o 
   6  10   3        5.53        2.38      8.44 o 
   7  10   3        0.66        8.19      9.05 o 
   1  11   3       33.73       10.38      7.55 o 
   2  11   3      112.29      103.45     12.56 o 
   3  11   3        1.72       11.76      8.18 o 
   0   0   4      974.14      689.83     21.11 o 
   1   0   4      356.82      399.14     10.85 o 
   2   0   4    12859.88    16930.18    267.92 o 
   3   0   4      499.09      676.89     12.04 o 
   4   0   4    13128.31    11784.23     98.97 o 
   5   0   4     1157.79     1161.64     22.35 o 
   6   0   4    24920.36    25115.15    436.50 o 
   7   0   4     2647.58     2916.73     59.46 o 
   8   0   4     4998.04     4848.38     90.75 o 
   9   0   4      460.29      486.15     32.86 o 
  10   0   4     2442.40     2288.67     61.33 o 
  11   0   4      332.95      355.13     25.93 o 
  12   0   4      286.13      205.47     26.62 o 
  13   0   4       44.20       47.83     42.21 o 
  14   0   4       87.53       96.31     19.98 o 
  15   0   4       51.27       65.19     19.33 o 
   1   1   4     1673.90     2438.97     29.34 o 
   2   1   4     1861.33     2193.54     22.85 o 
   3   1   4    17181.31    18000.14    133.26 o 
   4   1   4     2070.33     2681.23     23.78 o 
   5   1   4      310.04      174.52      6.23 o 
   6   1   4      132.47      191.49      7.61 o 
   7   1   4     5611.46     5865.59     70.80 o 
   8   1   4      354.85      382.14     11.72 o 
   9   1   4     1640.11     1557.12     34.20 o 
  10   1   4      174.95      142.30     13.29 o 
  11   1   4        8.57       16.92      7.43 o 
  12   1   4        4.87        1.25      8.79 o 
  13   1   4       58.60       44.56     10.61 o 
  14   1   4       91.42      121.97     14.68 o 
   0   2   4     2404.67     2289.03     23.19 o 
   1   2   4     5527.66     5602.26     36.91 o 
   2   2   4     8474.33     8618.97     49.34 o 
   3   2   4     1169.38     1129.86     11.52 o 
   4   2   4    11904.80    10484.77     67.83 o 
   5   2   4      133.94      129.59      5.77 o 
   6   2   4     3646.99     2926.30     33.22 o 
   7   2   4      241.00      228.85      8.57 o 
   8   2   4     2708.94     2394.02     38.29 o 
   9   2   4        1.86       -3.01      4.34 o 
  10   2   4      525.30      513.34     17.61 o 
  11   2   4      343.64      308.97     17.39 o 
  12   2   4     1343.44     1302.63     46.05 o 
  13   2   4       74.51       43.64     10.74 o 
  14   2   4       32.62       38.13     13.29 o 
   1   3   4     4615.44     3666.30     24.21 o 
   2   3   4     3029.99     3763.21     26.79 o 
   3   3   4      582.52      259.58      5.58 o 
   4   3   4       71.51       81.26      3.61 o 
   5   3   4     3148.26     2714.96     25.54 o 
   6   3   4     2222.93     2695.33     29.37 o 
   7   3   4     3969.72     4011.49     64.29 o 
   8   3   4     1281.99     1443.90     28.25 o 
   9   3   4      805.40      732.62     16.70 o 
  10   3   4      222.23      214.97     10.58 o 
  11   3   4     1604.84     1488.90     31.88 o 
  12   3   4      660.18      653.60     22.06 o 
  13   3   4       99.06      154.38     15.53 o 
  14   3   4        4.11        2.52      8.02 o 
   0   4   4      904.45     1246.59     17.65 o 
   1   4   4      420.05      475.91      6.61 o 
   2   4   4       23.19       26.18      2.57 o 
   3   4   4     1275.25     1343.57     13.29 o 
   4   4   4       90.70       86.17      4.20 o 
   5   4   4       13.98       35.00      3.51 o 
   6   4   4      370.87      404.84      9.78 o 
   7   4   4      419.31      433.72     10.80 o 
   8   4   4      811.04      730.87     14.74 o 
   9   4   4       99.39      108.20      7.98 o 
  10   4   4       31.45       31.81      5.66 o 
  11   4   4       15.99       15.46      5.58 o 
  12   4   4       39.16       44.67      7.61 o 
  13   4   4       45.36       36.21      9.07 o 
  14   4   4        8.49       -3.84     11.70 o 
   1   5   4     1060.68      789.93     10.61 o 
   2   5   4     1318.45     1477.26     14.61 o 
   3   5   4      192.03       81.49      3.74 o 
   4   5   4     1570.30     1711.94     17.97 o 
   5   5   4     4817.43     4738.40     39.91 o 
   6   5   4      550.00      606.97     12.27 o 
   7   5   4     1439.71     1337.75     25.93 o 
   8   5   4        9.22        4.23      4.19 o 
   9   5   4      203.62      187.48     10.50 o 
  10   5   4       47.47       41.81      7.03 o 
  11   5   4      597.08      673.42     16.98 o 
  12   5   4       11.69        7.42      7.10 o 
  13   5   4       12.66       -1.47      7.66 o 
   0   6   4       61.19       35.87      7.44 o 
   1   6   4      396.93      417.25     13.85 o 
   2   6   4      157.87       71.02      6.89 o 
   3   6   4     1071.70     1067.76     18.48 o 
   4   6   4     2564.20     2290.05     29.72 o 
   5   6   4      297.45      335.45     12.83 o 
   6   6   4     1330.98     1234.33     29.07 o 
   7   6   4        2.63       -2.64      4.23 o 
   8   6   4     2347.42     2414.50     44.46 o 
   9   6   4       92.61      134.52      9.86 o 
  10   6   4      246.13      224.56     12.66 o 
  11   6   4        9.48       10.93      6.69 o 
  12   6   4       25.28       21.68      7.82 o 
   1   7   4      164.90      144.67      9.86 o 
   2   7   4      278.94      312.02     13.31 o 
   3   7   4      210.22      184.93     10.61 o 
   4   7   4     1454.14     1439.92     30.77 o 
   5   7   4      162.95      178.94     12.60 o 
   6   7   4      214.54      225.46     17.45 o 
   7   7   4        7.75       19.42      7.40 o 
   8   7   4       64.87       55.38      9.60 o 
   9   7   4       85.37       82.10     11.36 o 
  10   7   4        3.15       -2.00      7.39 o 
  11   7   4       66.31       64.20     11.94 o 
   0   8   4      444.92      398.13     20.01 o 
   1   8   4        5.35       -2.11      4.71 o 
   2   8   4      143.90      120.41      9.95 o 
   3   8   4       99.57       86.14      8.98 o 
   4   8   4      137.06      115.05     11.52 o 
   5   8   4        5.32        6.73      6.61 o 
   6   8   4      298.82      276.76     15.95 o 
   7   8   4        1.46        6.79     11.15 o 
   8   8   4      466.37      508.30     25.20 o 
   9   8   4       24.05       14.40      9.87 o 
  10   8   4      399.23      442.63     23.89 o 
   1   9   4       54.30       71.56      8.38 o 
   2   9   4       96.72       79.50      8.79 o 
   3   9   4      779.34      833.65     25.82 o 
   4   9   4      150.08      162.02     14.28 o 
   5   9   4       74.70      102.94     12.48 o 
   6   9   4        0.09       -1.34      8.75 o 
   7   9   4      343.71      410.77     21.03 o 
   8   9   4       53.06       41.98      9.79 o 
   9   9   4      199.29      215.83     24.16 o 
   0  10   4       20.15        1.58      8.76 o 
   1  10   4        4.70        1.74      7.27 o 
   2  10   4      130.70      110.69     10.80 o 
   3  10   4       28.08       10.80      7.62 o 
   4  10   4       13.87        5.13      7.10 o 
   5  10   4       43.71       33.46      8.74 o 
   6  10   4        0.39        0.93      7.58 o 
   7  10   4        2.16        4.80     18.71 o 
   1  11   4       16.57       15.84      7.70 o 
   2  11   4        8.36        0.84      8.07 o 
   3  11   4      311.66      347.61     19.01 o 
   1   1   5     1136.38     1943.62     19.20 o 
   2   1   5      261.92      270.11      5.61 o 
   3   1   5     2729.08     2132.60     28.13 o 
   4   1   5    10780.77    11849.20     71.14 o 
   5   1   5     4159.62     3725.33     36.31 o 
   6   1   5       56.37       66.97      4.51 o 
   7   1   5     2840.98     2898.82     33.99 o 
   8   1   5       19.04       16.69      4.40 o 
   9   1   5      366.33      317.01     31.78 o 
  10   1   5      447.44      434.76     18.75 o 
  11   1   5      530.68      533.55     21.59 o 
  12   1   5      234.57      223.59     16.29 o 
  13   1   5      311.33      343.12     20.08 o 
  14   1   5        2.00        1.93      8.84 o 
   0   2   5      395.82      191.91      5.55 o 
   1   2   5     1588.99     2219.10     17.69 o 
   2   2   5    12524.76    11956.58     78.53 o 
   3   2   5       10.64       52.75      7.61 o 
   4   2   5     4874.42     4493.06     31.58 o 
   5   2   5      129.25      147.77      5.63 o 
   6   2   5     2633.79     2257.03     32.43 o 
   7   2   5        0.45        3.36      3.39 o 
   8   2   5      708.48      617.30     14.23 o 
   9   2   5      752.22      749.91     27.50 o 
  10   2   5      628.82      545.97     18.37 o 
  11   2   5       11.68       15.69      7.77 o 
  12   2   5      541.57      602.08     24.29 o 
  13   2   5        9.63       16.61      9.30 o 
  14   2   5      223.95      273.26     19.89 o 
   1   3   5     6210.68     6390.44     44.81 o 
   2   3   5      399.59      338.52      5.51 o 
   3   3   5     1259.20     1793.90     16.08 o 
   4   3   5      198.90      150.50      4.47 o 
   5   3   5     2994.60     3119.44     26.95 o 
   6   3   5     2094.61     2132.48     25.00 o 
   7   3   5       10.46       18.30      4.58 o 
   8   3   5        1.99        0.21      3.96 o 
   9   3   5        6.14        4.29      4.25 o 
  10   3   5       13.41       15.73      5.37 o 
  11   3   5      326.28      316.96     15.94 o 
  12   3   5        1.31        7.38      6.77 o 
  13   3   5        4.73       16.72      8.93 o 
  14   3   5       55.10       45.65     12.03 o 
   0   4   5     4864.59     4965.33     47.25 o 
   1   4   5     4023.80     4761.17     30.59 o 
   2   4   5     7612.86     7456.99     48.09 o 
   3   4   5    12079.50    13810.95     98.34 o 
   4   4   5       63.35       17.93      2.80 o 
   5   4   5      304.65      410.85      8.22 o 
   6   4   5     2928.28     2820.47     34.40 o 
   7   4   5      166.29      231.35      8.65 o 
   8   4   5      238.88      213.93      9.01 o 
   9   4   5       60.38       64.46      6.30 o 
  10   4   5      733.54      744.23     18.65 o 
  11   4   5      109.98      112.32     10.25 o 
  12   4   5      510.12      585.42     19.74 o 
  13   4   5       50.48       25.54      8.96 o 
   1   5   5     3022.13     2930.06     23.52 o 
   2   5   5     4923.39     5580.45     40.55 o 
   3   5   5     1061.73      983.86     11.20 o 
   4   5   5     1321.83     1516.65     15.80 o 
   5   5   5     3397.24     3313.44     38.30 o 
   6   5   5     1242.14     1304.18     18.35 o 
   7   5   5      907.11      841.64     16.32 o 
   8   5   5       52.33       50.85      5.92 o 
   9   5   5     1822.05     1778.99     25.46 o 
  10   5   5      322.03      318.45     11.80 o 
  11   5   5      186.32      159.07     10.78 o 
  12   5   5        2.00       -5.77      6.42 o 
  13   5   5       55.80       61.16     10.58 o 
   0   6   5     1339.98     1324.62     40.74 o 
   1   6   5        3.51        9.12      4.61 o 
   2   6   5      518.01      505.58     11.84 o 
   3   6   5       73.16       59.60      5.48 o 
   4   6   5      302.63      285.08     11.37 o 
   5   6   5        0.77        5.41      4.66 o 
   6   6   5      939.77      949.82     22.28 o 
   7   6   5        3.50        2.30      4.53 o 
   8   6   5      139.05      119.12     11.07 o 
   9   6   5       13.67        5.17      5.15 o 
  10   6   5      209.73      221.50     13.00 o 
  11   6   5        7.56        6.41      6.03 o 
  12   6   5      113.04      140.13     12.35 o 
   1   7   5      930.74      909.99     27.43 o 
   2   7   5      430.67      412.32     13.36 o 
   3   7   5      998.06     1031.58     21.10 o 
   4   7   5     1067.72      980.62     21.85 o 
   5   7   5      452.60      469.77     21.85 o 
   6   7   5       10.78        9.35      6.51 o 
   7   7   5     1390.62     1497.42     30.59 o 
   8   7   5       34.68       25.66      7.45 o 
   9   7   5      635.94      692.91     33.24 o 
  10   7   5      149.93      131.81     14.57 o 
  11   7   5      163.67      178.98     16.89 o 
   0   8   5        6.38        9.74      7.27 o 
   1   8   5      162.59      145.15      9.72 o 
   2   8   5      102.89       86.67      8.81 o 
   3   8   5      306.33      284.91     18.67 o 
   4   8   5       17.90       23.59      6.85 o 
   5   8   5        0.20       -3.62      5.69 o 
   6   8   5       68.62       44.91      8.35 o 
   7   8   5       13.29        5.13      6.85 o 
   8   8   5        1.89       -2.25      7.41 o 
   9   8   5       75.07       64.70     11.75 o 
  10   8   5       12.29       24.23      9.69 o 
   1   9   5      642.70      701.84     19.31 o 
   2   9   5       13.20       13.62      6.36 o 
   3   9   5      780.17      805.29     22.85 o 
   4   9   5       24.67       23.44      7.74 o 
   5   9   5       76.25       90.22     11.89 o 
   6   9   5       19.30       22.79      7.81 o 
   7   9   5       98.84      144.96     15.21 o 
   8   9   5      250.82      277.46     20.37 o 
   0  10   5      258.77      272.75     20.21 o 
   1  10   5        3.71       -6.22      6.22 o 
   2  10   5      801.75      746.96     21.16 o 
   3  10   5       12.97        7.81      7.14 o 
   4  10   5      263.02      243.20     15.78 o 
   5  10   5       18.94       15.66      8.05 o 
   6  10   5       21.68       37.67     10.71 o 
   1  11   5        7.81        9.51      7.37 o 
   2  11   5       59.20       35.05      9.33 o 
   0   0   6     4780.23     4454.94     66.47 o 
   1   0   6       10.14        2.32      3.64 o 
   2   0   6    12839.88    14784.47    157.77 o 
   3   0   6     4059.72     4176.36     52.76 o 
   4   0   6     6599.35     6105.90     56.24 o 
   5   0   6       52.51       35.59      4.56 o 
   6   0   6       59.93      165.01      9.72 o 
   7   0   6      161.95      155.41      9.94 o 
   8   0   6     3151.12     3035.55     75.55 o 
   9   0   6      188.66      217.38     37.42 o 
  10   0   6       25.36       16.49     10.00 o 
  11   0   6       56.66       56.71     14.05 o 
  12   0   6     1059.08     1156.89     46.41 o 
  13   0   6        5.11        6.32     11.36 o 
  14   0   6      115.90      119.13     27.58 o 
   1   1   6    13515.46    14479.14    126.13 o 
   2   1   6     6065.24     6557.48     49.77 o 
   3   1   6        0.96       45.11      2.71 o 
   4   1   6     1258.45     1352.16     14.01 o 
   5   1   6     1133.70     1093.13     13.06 o 
   6   1   6      896.40     1119.13     15.83 o 
   7   1   6      140.16      205.23      8.71 o 
   8   1   6        8.59       12.99      4.25 o 
   9   1   6      134.50      142.35     11.78 o 
  10   1   6      701.70      747.86     34.14 o 
  11   1   6      206.92      185.08     16.16 o 
  12   1   6       26.16       25.43      8.65 o 
  13   1   6       77.04       87.74     12.19 o 
  14   1   6       33.93       60.25     11.83 o 
   0   2   6    42939.86    45396.81    392.51 o 
   1   2   6     8122.53     8266.27     56.49 o 
   2   2   6    11000.75    10935.82     69.44 o 
   3   2   6     2137.51     2051.92     16.94 o 
   4   2   6     3725.62     3436.41     24.58 o 
   5   2   6      751.55      809.78     12.65 o 
   6   2   6     9446.49     9753.50     77.67 o 
   7   2   6      118.98      113.15      6.64 o 
   8   2   6       83.70       61.97      6.55 o 
   9   2   6      725.12      721.24     17.42 o 
  10   2   6     1515.32     1429.62     29.38 o 
  11   2   6      137.60      173.71     14.14 o 
  12   2   6      731.48      719.27     32.54 o 
  13   2   6        0.65       -7.46      7.46 o 
  14   2   6       73.30       93.07     24.72 o 
   1   3   6    26627.83    27848.23    157.97 o 
   2   3   6     1399.01     1841.95     15.92 o 
   3   3   6    16704.03    16899.17     94.54 o 
   4   3   6     1633.79     1959.05     17.05 o 
   5   3   6       46.81      106.56      4.52 o 
   6   3   6       31.21       31.01      3.96 o 
   7   3   6      323.03      276.96      8.83 o 
   8   3   6      397.12      422.71     12.14 o 
   9   3   6        4.63       -0.93      4.07 o 
  10   3   6      387.11      396.40     13.46 o 
  11   3   6     1232.08     1519.33     53.02 o 
  12   3   6      199.16      191.40     13.83 o 
  13   3   6      431.38      456.70     22.90 o 
  14   3   6        4.93        0.96      8.65 o 
   0   4   6     1797.60     2063.61     34.89 o 
   1   4   6     1073.73     1143.77     11.89 o 
   2   4   6     1079.09     1227.73     13.72 o 
   3   4   6      357.24      378.88      7.32 o 
   4   4   6       74.21       83.64      3.93 o 
   5   4   6        0.00        2.83      2.39 o 
   6   4   6      300.98      319.25      8.59 o 
   7   4   6      588.56      709.75     13.09 o 
   8   4   6        1.04        7.71      3.81 o 
   9   4   6      197.32      192.76     13.71 o 
  10   4   6       16.19        3.72      5.20 o 
  11   4   6       25.95       49.33      8.06 o 
  12   4   6        7.15        0.99      7.25 o 
  13   4   6       21.86       17.69      8.32 o 
   1   5   6     1016.47      970.07     10.38 o 
   2   5   6       28.58       41.00      3.35 o 
   3   5   6     1242.41     1178.50     13.65 o 
   4   5   6       58.92       57.89      4.01 o 
   5   5   6      598.62      577.71     10.38 o 
   6   5   6     1260.53     1320.38     18.92 o 
   7   5   6      737.74      756.17     18.31 o 
   8   5   6       19.28       13.44      4.46 o 
   9   5   6        2.64        2.90      4.90 o 
  10   5   6        1.11        4.33      5.00 o 
  11   5   6      456.38      518.94     16.69 o 
  12   5   6        0.47       -4.41      7.09 o 
  13   5   6       46.98       68.11     12.38 o 
   0   6   6      876.27      671.11     29.40 o 
   1   6   6      278.57      274.17      8.95 o 
   2   6   6      365.54      343.55     10.03 o 
   3   6   6       79.92       91.39      6.35 o 
   4   6   6      503.02      475.03     12.37 o 
   5   6   6      417.65      435.59     18.63 o 
   6   6   6      689.95      674.73     23.46 o 
   7   6   6      472.46      528.19     14.20 o 
   8   6   6      116.96      126.47      8.78 o 
   9   6   6        0.79       -1.70      5.10 o 
  10   6   6      294.80      341.23     20.98 o 
  11   6   6        5.25        0.54      6.24 o 
  12   6   6       81.55       84.30     10.74 o 
   1   7   6      219.08      214.04     16.98 o 
   2   7   6      100.65      118.43      8.54 o 
   3   7   6        0.38        2.21      4.37 o 
   4   7   6      155.08      149.75      9.46 o 
   5   7   6      698.48      611.84     18.68 o 
   6   7   6       53.11       37.61      7.43 o 
   7   7   6      177.76      156.88     11.98 o 
   8   7   6        6.37        7.77      7.54 o 
   9   7   6       18.76       18.85      8.88 o 
  10   7   6        0.93       -6.14      7.29 o 
  11   7   6        2.72       12.09      9.39 o 
   0   8   6      804.42      863.86     28.11 o 
   1   8   6      199.39      225.68     11.40 o 
   2   8   6     1689.79     1638.98     27.97 o 
   3   8   6       50.26       56.33      7.39 o 
   4   8   6      843.37      790.57     24.16 o 
   5   8   6      108.66      127.90     11.05 o 
   6   8   6        7.40        9.91      6.56 o 
   7   8   6       18.46        4.92      7.85 o 
   8   8   6      264.24      236.70     17.78 o 
   9   8   6      102.87       89.21     12.90 o 
  10   8   6        2.63       -4.27      8.45 o 
   1   9   6     1835.56     1915.59     32.57 o 
   2   9   6       58.19       66.04      8.46 o 
   3   9   6      800.52      871.03     23.92 o 
   4   9   6       45.43       34.25      7.95 o 
   5   9   6       15.14       27.47      8.09 o 
   6   9   6       46.48       38.30     10.12 o 
   7   9   6        1.21       -1.97      7.93 o 
   8   9   6      116.85      116.19     14.83 o 
   0  10   6        7.19       -2.57      9.80 o 
   1  10   6        3.21        0.99      6.08 o 
   2  10   6       87.55       90.88     10.14 o 
   3  10   6       17.17       10.89      7.53 o 
   4  10   6       20.18       26.79      8.14 o 
   5  10   6        8.51       13.95      9.10 o 
   6  10   6      134.45      145.98     16.07 o 
   1  11   6      180.15      242.18     14.95 o 
   2  11   6        4.16       10.94      8.39 o 
   1   1   7      118.25      307.95      5.93 o 
   2   1   7      390.77      440.97      8.99 o 
   3   1   7      497.80      820.18     10.66 o 
   4   1   7     1418.14     1820.31     18.40 o 
   5   1   7     5166.20     4807.86     39.56 o 
   6   1   7      121.25      116.08      5.38 o 
   7   1   7     6674.01     6370.34     54.75 o 
   8   1   7        1.06        4.33      4.13 o 
   9   1   7     2830.15     2724.07     46.17 o 
  10   1   7      134.77      122.02     11.89 o 
  11   1   7      767.96      721.64     24.67 o 
  12   1   7       21.86       15.00      7.72 o 
  13   1   7        3.14       -7.24      7.24 o 
  14   1   7        2.30       -8.31      8.31 o 
   0   2   7       35.53       14.97      2.74 o 
   1   2   7     4789.45     5601.18     38.71 o 
   2   2   7     2394.27     1628.28     16.69 o 
   3   2   7      402.74      352.75      7.66 o 
   4   2   7       27.19       18.41      2.36 o 
   5   2   7      168.93      227.17      6.57 o 
   6   2   7     5015.92     4770.68     42.45 o 
   7   2   7       66.49       89.32      6.33 o 
   8   2   7     2847.03     2787.34     35.52 o 
   9   2   7        8.86       12.04      5.06 o 
  10   2   7      427.10      372.96     15.79 o 
  11   2   7       58.55       26.05     10.52 o 
  12   2   7      461.66      468.02     22.00 o 
  13   2   7        4.10        8.29      8.54 o 
  14   2   7       17.15       20.04     10.17 o 
   1   3   7     1127.92     1283.32     12.65 o 
   2   3   7    11888.39    13492.68    130.96 o 
   3   3   7      642.38      695.98      8.97 o 
   4   3   7     4521.88     4986.65     36.64 o 
   5   3   7       96.48      180.07      5.61 o 
   6   3   7      461.45      530.21     10.13 o 
   7   3   7      558.69      500.71     11.37 o 
   8   3   7      156.78      144.67      8.34 o 
   9   3   7      113.98      116.19      9.15 o 
  10   3   7      140.33      128.55      9.51 o 
  11   3   7       82.45       74.40      9.70 o 
  12   3   7       80.97       96.53     11.10 o 
  13   3   7       47.84       37.97     10.71 o 
  14   3   7        1.17       -0.01      9.07 o 
   0   4   7      475.47      245.37     10.53 o 
   1   4   7        7.18        8.54      3.01 o 
   2   4   7     8588.58     7918.96     48.54 o 
   3   4   7      463.76      473.37      7.76 o 
   4   4   7     2641.19     2170.75     20.21 o 
   5   4   7      226.54      219.92      6.89 o 
   6   4   7     5586.04     5430.84     41.26 o 
   7   4   7       44.29       43.24      4.62 o 
   8   4   7      530.16      498.61     11.66 o 
   9   4   7       77.09       76.98      7.26 o 
  10   4   7     1421.18     1544.21     33.29 o 
  11   4   7       43.69       16.70      6.67 o 
  12   4   7      232.01      241.20     23.76 o 
  13   4   7       16.58       -6.55      7.17 o 
   1   5   7        1.27        3.99      2.08 o 
   2   5   7     1332.75     1458.55     15.28 o 
   3   5   7     4522.23     4669.41     34.95 o 
   4   5   7       60.20       89.04      6.38 o 
   5   5   7     1698.25     1428.77     17.81 o 
   6   5   7      392.15      367.45     10.37 o 
   7   5   7     4275.70     4183.39     47.62 o 
   8   5   7        1.81        4.55      4.35 o 
   9   5   7      651.99      598.92     16.63 o 
  10   5   7      237.06      200.87     11.16 o 
  11   5   7       58.78       41.02      7.41 o 
  12   5   7        5.83       -1.72      6.47 o 
  13   5   7       28.32       23.76     10.05 o 
   0   6   7       25.88       -0.13      8.11 o 
   1   6   7      688.41      690.68     17.21 o 
   2   6   7      142.55      123.01      6.85 o 
   3   6   7      277.71      258.17      9.35 o 
   4   6   7      137.42      135.59      7.54 o 
   5   6   7       92.90       88.34      7.83 o 
   6   6   7      305.31      333.35     16.98 o 
   7   6   7      194.52      180.19     12.17 o 
   8   6   7      295.21      272.41     16.04 o 
   9   6   7       53.89       70.64      8.33 o 
  10   6   7      100.63       99.20     10.06 o 
  11   6   7        0.30       -1.62      6.18 o 
  12   6   7      193.15      204.96     14.34 o 
   1   7   7       11.82       15.20      5.10 o 
   2   7   7        0.34       -1.01      3.93 o 
   3   7   7      499.34      482.68     14.40 o 
   4   7   7      180.96      141.11      9.31 o 
   5   7   7     2094.37     2127.43     35.52 o 
   6   7   7       66.87       86.11     13.57 o 
   7   7   7     1084.73     1155.86     31.51 o 
   8   7   7       14.47        6.92      7.56 o 
   9   7   7      624.28      657.55     25.33 o 
  10   7   7        3.78        1.82      7.81 o 
  11   7   7      200.24      185.48     17.29 o 
   0   8   7      348.11      332.09     18.89 o 
   1   8   7        7.78        8.11      5.89 o 
   2   8   7       24.83       32.21      6.50 o 
   3   8   7       40.29       36.73      7.33 o 
   4   8   7      122.57      152.83     11.59 o 
   5   8   7       80.80       75.91      9.61 o 
   6   8   7        0.45        8.62      7.58 o 
   7   8   7        9.32       -1.81      7.24 o 
   8   8   7        6.11        0.75      7.74 o 
   9   8   7        0.96       -2.08      7.95 o 
  10   8   7        2.89        3.04      8.74 o 
   1   9   7      380.40      384.52     15.33 o 
   2   9   7      250.80      267.55     13.30 o 
   3   9   7      742.18      785.23     22.92 o 
   4   9   7       29.72       29.84      7.93 o 
   5   9   7      174.74      208.04     25.07 o 
   6   9   7       14.16       14.47      8.69 o 
   7   9   7      520.06      527.39     27.06 o 
   8   9   7       50.79       46.87     15.26 o 
   0  10   7       24.75       29.04     10.78 o 
   1  10   7        9.61       11.89      6.64 o 
   2  10   7      397.19      381.00     18.02 o 
   3  10   7        1.31       -6.08      6.65 o 
   4  10   7      108.01      124.64     14.66 o 
   5  10   7       41.78       30.52      9.78 o 
   6  10   7      478.85      543.75     42.51 o 
   1  11   7       50.26       63.75     11.73 o 
   0   0   8    20600.52    18859.26    246.60 o 
   1   0   8      271.18      229.77      8.39 o 
   2   0   8     2816.53     1664.63     27.79 o 
   3   0   8     7241.05     8069.74     94.71 o 
   4   0   8     1034.84      618.77     17.09 o 
   5   0   8      578.06      633.72     19.46 o 
   6   0   8     6825.95     6767.91    112.10 o 
   7   0   8      494.26      489.77     21.03 o 
   8   0   8      212.81      161.79     16.05 o 
   9   0   8       18.31        8.59      9.29 o 
  10   0   8     2713.91     2542.88     65.83 o 
  11   0   8        5.38       -8.64      8.64 o 
  12   0   8     1045.36     1020.71     43.47 o 
  13   0   8        8.75        7.00     12.16 o 
  14   0   8       30.94       50.88     16.77 o 
   1   1   8      160.31      249.86      5.92 o 
   2   1   8     5558.36     6551.38     54.54 o 
   3   1   8      438.58      458.27      9.62 o 
   4   1   8      120.08      201.39      6.20 o 
   5   1   8     1748.25     2480.86     22.71 o 
   6   1   8     1039.52     1174.78     15.58 o 
   7   1   8      146.47      108.14      6.15 o 
   8   1   8     1730.17     1789.37     34.65 o 
   9   1   8      165.16      182.73     12.81 o 
  10   1   8      201.53      185.05     13.86 o 
  11   1   8      266.98      298.14     17.54 o 
  12   1   8        1.80       -0.63      7.32 o 
  13   1   8      100.94       91.94     12.76 o 
  14   1   8       11.97        6.51      8.73 o 
   0   2   8     9370.90     8718.20     76.24 o 
   1   2   8      197.39      239.66      5.53 o 
   2   2   8     9852.98    10263.84     77.99 o 
   3   2   8      460.16      546.91      9.43 o 
   4   2   8     3873.22     3821.07     28.93 o 
   5   2   8     3177.88     3649.36     28.60 o 
   6   2   8     2262.00     2108.76     23.72 o 
   7   2   8       36.23       32.93      5.10 o 
   8   2   8     4227.56     3932.16     60.14 o 
   9   2   8        1.92       12.41      5.20 o 
  10   2   8      165.55      156.22     11.52 o 
  11   2   8        0.64       -6.02      6.02 o 
  12   2   8      219.61      171.34     15.22 o 
  13   2   8       95.30       84.87     12.69 o 
  14   2   8       42.56       46.15     12.12 o 
   1   3   8    12644.85    13000.10     78.29 o 
   2   3   8      843.98      981.89     11.25 o 
   3   3   8     5937.77     5193.58     42.36 o 
   4   3   8     7534.26     8865.89     54.76 o 
   5   3   8     4571.25     4324.47     33.03 o 
   6   3   8       62.98      104.07      6.56 o 
   7   3   8     2519.69     2588.95     28.19 o 
   8   3   8       27.37       23.71      5.25 o 
   9   3   8      239.74      223.13     10.25 o 
  10   3   8      198.81      198.42     11.90 o 
  11   3   8     1073.01     1077.56     26.95 o 
  12   3   8      119.48       86.92     10.97 o 
  13   3   8      119.30      183.69     16.72 o 
  14   3   8       28.36       11.32     14.39 o 
   0   4   8      135.76      164.98      6.86 o 
   1   4   8      549.53      594.19      9.44 o 
   2   4   8       45.65       52.57      3.56 o 
   3   4   8       23.39       18.79      3.21 o 
   4   4   8     3108.42     3307.35     25.90 o 
   5   4   8      447.08      436.37      8.39 o 
   6   4   8      184.91      176.75      6.22 o 
   7   4   8      153.19      159.00      7.89 o 
   8   4   8       65.77       45.90      5.71 o 
   9   4   8       31.02       21.93      5.49 o 
  10   4   8       24.19       17.79      5.95 o 
  11   4   8        7.24        9.69      6.37 o 
  12   4   8        6.75        7.94      7.38 o 
  13   4   8       20.72       29.42     10.18 o 
   1   5   8     1762.90     1868.26     17.81 o 
   2   5   8      203.72      224.58      5.83 o 
   3   5   8     1259.65     1205.47     14.41 o 
   4   5   8     2209.93     2372.03     23.95 o 
   5   5   8        4.92       -0.36      2.94 o 
   6   5   8      318.58      320.43      9.88 o 
   7   5   8      351.63      285.09     10.88 o 
   8   5   8        0.68       -2.86      4.08 o 
   9   5   8      154.55      143.82      9.37 o 
  10   5   8       60.93       60.00      7.44 o 
  11   5   8      506.56      570.50     17.22 o 
  12   5   8      123.45      105.12     10.90 o 
   0   6   8       63.94       81.49      7.40 o 
   1   6   8     1216.91     1282.04     29.28 o 
   2   6   8      715.89      623.61     13.51 o 
   3   6   8      131.02      143.61      7.65 o 
   4   6   8       22.80       13.36      4.36 o 
   5   6   8     1987.75     2006.66     34.54 o 
   6   6   8       36.40       37.04      7.74 o 
   7   6   8       22.18       12.10      5.85 o 
   8   6   8      621.99      615.47     20.20 o 
   9   6   8       62.62       65.60      8.33 o 
  10   6   8       23.23       19.26      7.06 o 
  11   6   8      157.66      111.02     11.04 o 
  12   6   8      191.18      243.57     19.34 o 
   1   7   8       30.30       39.69      6.24 o 
   2   7   8      765.03      756.05     17.74 o 
   3   7   8       10.86        8.92      5.02 o 
   4   7   8      758.40      769.57     18.54 o 
   5   7   8      164.25      167.90     13.33 o 
   6   7   8       10.38       -1.99      6.35 o 
   7   7   8      230.38      275.02     17.20 o 
   8   7   8        0.14        6.68      7.01 o 
   9   7   8       10.86        3.11      8.14 o 
  10   7   8      249.90      235.26     18.42 o 
  11   7   8        0.17        0.31      8.88 o 
   0   8   8      737.11      687.45     25.31 o 
   1   8   8        0.99        1.98      5.19 o 
   2   8   8      921.10      947.18     21.32 o 
   3   8   8        6.32        4.51      5.42 o 
   4   8   8      948.19      995.32     31.25 o 
   5   8   8       56.37       40.60      9.14 o 
   6   8   8      685.20      670.27     24.75 o 
   7   8   8      173.71      162.86     17.10 o 
   8   8   8      119.12      141.58     15.51 o 
   9   8   8       30.97       58.84     12.03 o 
   1   9   8      368.22      426.70     16.10 o 
   2   9   8      150.84      126.92     10.54 o 
   3   9   8      577.03      581.97     18.19 o 
   4   9   8       33.00        7.98      8.31 o 
   5   9   8        3.96       12.26      8.23 o 
   6   9   8      106.60       97.33     16.34 o 
   7   9   8      234.52      218.28     19.94 o 
   8   9   8        1.99       -6.15      8.34 o 
   0  10   8        9.79       29.55     10.67 o 
   1  10   8       52.26       59.50      8.83 o 
   2  10   8       90.34       98.00     13.39 o 
   3  10   8       12.86        4.51      8.59 o 
   4  10   8       26.17       19.06      9.52 o 
   5  10   8        0.82       -6.60      7.96 o 
   1   1   9    10364.85    10029.88    147.40 o 
   2   1   9     4045.05     4593.30     38.59 o 
   3   1   9     3690.13     3352.45     28.79 o 
   4   1   9      311.87      231.63      7.24 o 
   5   1   9      445.45      351.24      8.29 o 
   6   1   9      357.30      359.37      8.29 o 
   7   1   9      554.17      528.63     11.08 o 
   8   1   9       59.71       33.20      5.56 o 
   9   1   9       76.79       71.20      9.36 o 
  10   1   9     1382.31     1433.92     42.60 o 
  11   1   9      626.08      720.54     24.78 o 
  12   1   9        0.37       -6.91      6.91 o 
  13   1   9      183.42      230.29     17.88 o 
  14   1   9       27.19       48.92     11.37 o 
   0   2   9    12310.09    13411.54    113.30 o 
   1   2   9       90.83       74.50      3.62 o 
   2   2   9     5106.43     5296.61     46.23 o 
   3   2   9       90.45      106.59      4.74 o 
   4   2   9       21.56        4.40      2.67 o 
   5   2   9        5.27        5.22      2.48 o 
   6   2   9     1332.24     1310.19     17.80 o 
   7   2   9      541.18      507.22     17.10 o 
   8   2   9      783.97      798.28     17.89 o 
   9   2   9       98.33       71.25      7.36 o 
  10   2   9      306.24      319.84     14.98 o 
  11   2   9       50.38       57.04     10.40 o 
  12   2   9      277.86      308.01     18.84 o 
  13   2   9       12.08       23.57     10.00 o 
  14   2   9      186.97      229.55     19.25 o 
   1   3   9       57.62       31.75      2.73 o 
   2   3   9      398.02      502.04      7.95 o 
   3   3   9     1596.83     1724.88     16.65 o 
   4   3   9      413.78      416.38      7.52 o 
   5   3   9      241.20      228.43      8.65 o 
   6   3   9       87.91       84.36      5.77 o 
   7   3   9      136.09      148.58      7.49 o 
   8   3   9      387.50      390.01     12.34 o 
   9   3   9      189.45      200.94     10.65 o 
  10   3   9       59.30       77.12      8.34 o 
  11   3   9       25.80       17.33      7.16 o 
  12   3   9       23.90        7.23      8.18 o 
  13   3   9        0.63        9.11      8.87 o 
   0   4   9     2853.10     2668.19     33.82 o 
   1   4   9      522.04      543.14      8.75 o 
   2   4   9    14012.08    13901.05     85.26 o 
   3   4   9      112.92      136.46      4.82 o 
   4   4   9     3600.42     3440.99     26.89 o 
   5   4   9       23.02       39.16      4.06 o 
   6   4   9      841.56      840.65     14.36 o 
   7   4   9      577.62      567.98     13.15 o 
   8   4   9     2037.19     2089.81     29.15 o 
   9   4   9      208.85      161.49     11.90 o 
  10   4   9      269.55      326.21     13.12 o 
  11   4   9       43.20       18.58      7.60 o 
  12   4   9      567.56      666.39     25.75 o 
  13   4   9       10.32        8.46      9.23 o 
   1   5   9     2551.55     2564.21     22.57 o 
   2   5   9      101.93      112.06      4.56 o 
   3   5   9      577.65      615.72     10.09 o 
   4   5   9     4943.02     5139.67     41.45 o 
   5   5   9     1477.56     1568.89     19.43 o 
   6   5   9       78.62       66.42      5.77 o 
   7   5   9        8.48       18.20      5.23 o 
   8   5   9       15.72       14.41      5.05 o 
   9   5   9      193.83      209.93     10.76 o 
  10   5   9       40.97       36.21      6.84 o 
  11   5   9       41.14       42.40      7.65 o 
  12   5   9       28.49       14.62      8.10 o 
   0   6   9      212.29      212.93     10.81 o 
   1   6   9        3.93        9.99      3.53 o 
   2   6   9      154.21      142.33      6.85 o 
   3   6   9        8.60       11.08      4.19 o 
   4   6   9        2.80        3.77      4.45 o 
   5   6   9       49.03       76.21      7.83 o 
   6   6   9      569.57      556.46     18.10 o 
   7   6   9        4.73       15.41      6.27 o 
   8   6   9        3.16        9.78      6.71 o 
   9   6   9        5.82        9.66      6.74 o 
  10   6   9      102.25      109.32     11.81 o 
  11   6   9       55.38       44.63     11.37 o 
  12   6   9       15.22       26.26     18.47 o 
   1   7   9     1277.87     1353.32     24.14 o 
   2   7   9      149.35      145.53      9.26 o 
   3   7   9     2160.20     2180.18     31.89 o 
   4   7   9      471.67      465.11     16.61 o 
   5   7   9       42.10       42.77      8.86 o 
   6   7   9       43.93       29.65      9.79 o 
   7   7   9      503.98      537.09     27.00 o 
   8   7   9        9.58        6.89      7.37 o 
   9   7   9      119.98      159.05     15.43 o 
  10   7   9      185.30      173.09     16.50 o 
  11   7   9      179.90      212.99     40.30 o 
   0   8   9        5.45       10.48      9.97 o 
   1   8   9       17.56       18.40      5.86 o 
   2   8   9      372.10      375.00     14.25 o 
   3   8   9       19.92       25.76      6.88 o 
   4   8   9       56.68       33.90      8.77 o 
   5   8   9      158.77      136.88     16.89 o 
   6   8   9      245.60      236.36     19.35 o 
   7   8   9       45.71       57.75     11.05 o 
   8   8   9        0.27       -7.30      7.30 o 
   9   8   9        4.40       -3.49      8.51 o 
   1   9   9      490.04      549.23     17.86 o 
   2   9   9        0.05        2.32      6.25 o 
   3   9   9      816.10      934.44     25.56 o 
   4   9   9       35.61       32.90      9.61 o 
   5   9   9      932.59      987.03     63.22 o 
   6   9   9       22.51        6.79      8.49 o 
   7   9   9      189.83      251.23     20.04 o 
   0  10   9      626.12      678.35     29.03 o 
   1  10   9       10.96        0.67      7.39 o 
   2  10   9      569.96      571.25     24.54 o 
   3  10   9       22.48        7.35      8.69 o 
   4  10   9      154.60      149.12     17.77 o 
   5  10   9        9.59        4.85      8.91 o 
   0   0  10       52.78      368.78     30.22 o 
   1   0  10     3064.16     2711.61     47.65 o 
   2   0  10     2341.50     1497.51     34.92 o 
   3   0  10     5743.38     7189.01    128.32 o 
   4   0  10     4173.86     3099.00     47.23 o 
   5   0  10      932.23      915.42     37.74 o 
   6   0  10     3947.55     3417.57     45.91 o 
   7   0  10      468.43      501.77     15.94 o 
   8   0  10     6977.92     6185.14    110.47 o 
   9   0  10      651.47      638.95     54.21 o 
  10   0  10     3028.08     3030.86     73.95 o 
  11   0  10      685.43      646.93     62.84 o 
  12   0  10      398.59      410.62     81.79 o 
  13   0  10        9.32       -5.44     18.71 o 
  14   0  10      187.68      168.86     29.74 o 
   1   1  10       41.60       34.41      3.09 o 
   2   1  10     1700.14     1814.01     21.61 o 
   3   1  10    10137.33    12281.35     84.96 o 
   4   1  10     3264.11     3483.10     32.87 o 
   5   1  10     1230.67     1360.85     17.04 o 
   6   1  10      222.46      242.16      7.23 o 
   7   1  10      417.47      445.15     10.42 o 
   8   1  10      417.22      427.17     15.42 o 
   9   1  10      110.30      111.16     13.88 o 
  10   1  10      105.28       95.56     11.17 o 
  11   1  10      366.07      356.00     19.33 o 
  12   1  10       15.28        6.24      8.02 o 
  13   1  10        3.10        1.95      8.71 o 
  14   1  10       21.06        7.09     10.08 o 
   0   2  10     2157.55     1888.79     23.60 o 
   1   2  10      360.88      440.85      7.87 o 
   2   2  10     1285.22     1039.38     12.80 o 
   3   2  10        2.82        5.91      3.55 o 
   4   2  10     2766.15     2463.97     24.91 o 
   5   2  10       25.66       41.49      4.53 o 
   6   2  10     6397.78     6233.66     50.82 o 
   7   2  10     1395.65     1523.09     22.20 o 
   8   2  10     1259.12     1226.45     28.96 o 
   9   2  10        6.91       -3.06      4.92 o 
  10   2  10      146.64      107.13     13.62 o 
  11   2  10       20.90       12.50      7.92 o 
  12   2  10      194.69      180.48     15.79 o 
  13   2  10       34.63       42.16     11.02 o 
   1   3  10       78.78       22.96      2.65 o 
   2   3  10      304.21      420.85      7.52 o 
   3   3  10     5380.69     4962.06     35.91 o 
   4   3  10       16.60       15.06      3.09 o 
   5   3  10     5127.58     4911.23     46.53 o 
   6   3  10       35.88       39.00      4.46 o 
   7   3  10     8327.01     8088.11    113.12 o 
   8   3  10      300.60      330.13     11.50 o 
   9   3  10     1700.34     1575.55     27.25 o 
  10   3  10       39.15       31.37      7.29 o 
  11   3  10      505.06      535.95     22.23 o 
  12   3  10       18.02       18.25      9.35 o 
  13   3  10        1.70       -6.68      8.51 o 
   0   4  10      379.19      488.96     12.03 o 
   1   4  10       61.64       65.26      4.24 o 
   2   4  10        0.97        6.61      2.70 o 
   3   4  10     1158.30     1215.09     14.39 o 
   4   4  10       81.29       85.43      4.97 o 
   5   4  10      206.49      231.26      7.22 o 
   6   4  10      838.15      857.41     13.67 o 
   7   4  10        0.04       -3.56      3.56 o 
   8   4  10      281.51      322.24     11.01 o 
   9   4  10        5.41        6.05      4.67 o 
  10   4  10        8.77       -2.06      5.21 o 
  11   4  10       26.74       15.45      8.44 o 
  12   4  10       53.52       62.40     11.63 o 
  13   4  10        2.41        3.77     10.44 o 
   1   5  10       79.62       64.99      4.15 o 
   2   5  10        4.97        4.15      3.43 o 
   3   5  10     2255.06     2093.69     20.86 o 
   4   5  10        7.76        6.91      3.53 o 
   5   5  10      200.51      194.42      7.46 o 
   6   5  10       82.14       82.87      6.28 o 
   7   5  10      571.12      613.11     14.05 o 
   8   5  10       16.87       16.57      5.24 o 
   9   5  10      481.31      451.58     17.56 o 
  10   5  10       57.96       43.06      7.37 o 
  11   5  10      350.80      358.72     14.81 o 
  12   5  10        2.52        7.92     11.29 o 
   0   6  10      270.52      217.47     11.19 o 
   1   6  10        2.44        0.22      3.33 o 
   2   6  10       55.70       78.58      5.68 o 
   3   6  10      679.42      637.99     14.44 o 
   4   6  10      656.60      615.37     16.25 o 
   5   6  10      243.65      226.59     11.30 o 
   6   6  10      256.45      239.93     13.31 o 
   7   6  10      124.91       93.24     10.01 o 
   8   6  10      427.28      424.69     20.56 o 
   9   6  10       80.86      109.84     11.66 o 
  10   6  10       48.79       59.11     10.12 o 
  11   6  10       48.92       34.74      9.48 o 
   1   7  10      184.08      131.91      9.12 o 
   2   7  10       74.22       71.28      8.40 o 
   3   7  10      398.25      363.71     21.40 o 
   4   7  10      339.08      337.13     14.81 o 
   5   7  10       90.14       90.30     11.08 o 
   6   7  10       26.57       28.39      8.37 o 
   7   7  10       34.21       46.16      9.91 o 
   8   7  10       49.13       23.83      9.21 o 
   9   7  10        8.77       10.01      8.49 o 
  10   7  10       18.15       13.81      9.02 o 
   0   8  10       27.97       17.00     13.17 o 
   1   8  10      341.53      348.69     16.30 o 
   2   8  10      665.77      617.58     19.65 o 
   3   8  10      191.00      199.42     12.91 o 
   4   8  10      607.13      643.20     23.46 o 
   5   8  10      112.27      104.10     15.10 o 
   6   8  10      934.14      971.70     31.92 o 
   7   8  10       15.53       13.81      8.63 o 
   8   8  10      555.43      545.35     24.90 o 
   9   8  10       11.40        7.64      9.59 o 
   1   9  10       27.42       21.64      7.33 o 
   2   9  10       49.35       23.41      7.58 o 
   3   9  10       64.62      106.64     11.26 o 
   4   9  10        4.39        2.97      9.97 o 
   5   9  10      512.94      546.81     25.76 o 
   6   9  10        0.49        3.81     11.57 o 
   7   9  10      594.54      678.49     27.93 o 
   0  10  10      175.45      114.03     19.33 o 
   1  10  10        4.46        0.28      7.05 o 
   2  10  10        9.29       13.12      9.00 o 
   3  10  10       27.36        8.77      8.91 o 
   4  10  10       31.86       38.77     10.72 o 
   1   1  11     5405.50     4748.96     38.15 o 
   2   1  11      627.61      580.21     11.30 o 
   3   1  11     2801.27     2083.33     22.75 o 
   4   1  11      456.92      510.64     17.92 o 
   5   1  11     2130.66     1915.06     26.52 o 
   6   1  11       76.29       91.18      5.19 o 
   7   1  11        8.73       16.16      3.96 o 
   8   1  11      641.59      705.96     17.00 o 
   9   1  11      387.07      350.26     16.63 o 
  10   1  11      384.01      439.01     19.62 o 
  11   1  11      338.80      396.16     19.86 o 
  12   1  11      133.11      113.14     15.37 o 
  13   1  11      305.56      338.24     20.76 o 
   0   2  11     1000.72      866.17     14.74 o 
   1   2  11      369.81      367.21      7.48 o 
   2   2  11     4176.52     4096.58     34.42 o 
   3   2  11     2362.62     2652.11     30.46 o 
   4   2  11      145.86      120.32      6.05 o 
   5   2  11     2169.76     2138.40     25.18 o 
   6   2  11     1194.10     1141.41     17.35 o 
   7   2  11      675.46      660.64     13.60 o 
   8   2  11      656.27      626.91     16.40 o 
   9   2  11       57.38       61.53      8.28 o 
  10   2  11      110.02       97.84     12.46 o 
  11   2  11       56.07       25.42     10.18 o 
  12   2  11      337.91      379.51     20.76 o 
  13   2  11       50.30       23.22     10.41 o 
   1   3  11       50.26      104.95      4.24 o 
   2   3  11      186.74      220.07      6.51 o 
   3   3  11      298.29      317.13      8.31 o 
   4   3  11     1126.23     1285.00     16.49 o 
   5   3  11      197.22      214.67      6.97 o 
   6   3  11       16.85       21.29      4.04 o 
   7   3  11      530.62      626.45     13.79 o 
   8   3  11        3.74        2.23      4.34 o 
   9   3  11      140.06      128.57     10.39 o 
  10   3  11       31.20       59.07     11.24 o 
  11   3  11        1.40       -6.55      6.55 o 
  12   3  11       48.09       37.21     10.23 o 
  13   3  11       57.78       65.79     13.55 o 
   0   4  11     5730.07     5988.57     59.82 o 
   1   4  11      344.14      364.35      9.34 o 
   2   4  11     2207.51     2068.36     21.43 o 
   3   4  11     2165.86     2230.27     23.00 o 
   4   4  11     3655.55     3605.73     30.57 o 
   5   4  11      237.34      216.32      7.22 o 
   6   4  11     1605.28     1565.58     19.24 o 
   7   4  11      832.20      753.39     14.57 o 
   8   4  11      386.79      350.43     11.81 o 
   9   4  11     1054.94     1002.84     19.47 o 
  10   4  11     1293.67     1395.25     30.03 o 
  11   4  11       86.34      105.23     12.89 o 
  12   4  11      144.72      148.36     15.22 o 
   1   5  11     1689.93     1577.36     17.22 o 
   2   5  11      269.42      267.50      7.85 o 
   3   5  11     1134.99     1133.54     15.84 o 
   4   5  11      330.08      325.62      9.16 o 
   5   5  11       31.43       39.34      5.44 o 
   6   5  11      154.58      199.91      8.76 o 
   7   5  11      454.05      488.34     12.88 o 
   8   5  11       48.65       31.85      6.19 o 
   9   5  11       65.69       60.62      7.65 o 
  10   5  11      106.09       99.56     10.04 o 
  11   5  11       47.13       63.50      9.56 o 
  12   5  11       60.28       48.15     10.79 o 
   0   6  11      219.94      197.99     12.81 o 
   1   6  11       15.02       10.13      3.91 o 
   2   6  11      722.09      776.99     15.76 o 
   3   6  11      475.24      534.64     13.61 o 
   4   6  11       68.30       72.42      7.54 o 
   5   6  11      417.90      398.73     14.24 o 
   6   6  11       23.81       40.83      7.63 o 
   7   6  11        3.39        1.03      5.87 o 
   8   6  11      127.26      123.48     13.31 o 
   9   6  11      207.68      169.79     13.70 o 
  10   6  11        5.64       -0.27      7.13 o 
  11   6  11       78.91       82.78     13.68 o 
   1   7  11     2909.70     2979.20     67.57 o 
   2   7  11      259.01      218.02     12.28 o 
   3   7  11      557.63      536.53     17.94 o 
   4   7  11       66.90       57.79      8.52 o 
   5   7  11      530.46      555.65     21.45 o 
   6   7  11     1091.13      950.87     53.50 o 
   7   7  11      126.08      158.46     14.58 o 
   8   7  11       12.68       10.01      8.20 o 
   9   7  11      258.03      274.97     18.86 o 
  10   7  11        1.11        5.84      8.68 o 
   0   8  11       31.53       32.35     12.01 o 
   1   8  11      312.65      260.11     14.16 o 
   2   8  11       19.51       12.76      7.70 o 
   3   8  11      151.15      157.66     11.94 o 
   4   8  11        0.94        4.20      7.36 o 
   5   8  11      288.32      263.41     17.18 o 
   6   8  11        4.93        1.61      7.34 o 
   7   8  11      314.52      346.63     20.44 o 
   8   8  11       40.86       36.84     17.97 o 
   9   8  11      110.86       96.73     14.59 o 
   1   9  11      419.22      508.46     19.91 o 
   2   9  11       23.37       28.79      7.87 o 
   3   9  11      506.04      522.01     19.94 o 
   4   9  11        3.55        5.01      8.26 o 
   5   9  11      166.79      183.94     16.37 o 
   6   9  11       20.10       19.25      8.78 o 
   7   9  11       58.40       78.23     13.19 o 
   0  10  11      339.28      343.04     29.08 o 
   1  10  11       16.81       22.72      9.46 o 
   2  10  11      253.14      306.26     18.12 o 
   3  10  11       46.01       41.00     10.84 o 
   4  10  11       77.44       77.98     12.96 o 
   0   0  12    13830.51    15403.18    169.17 o 
   1   0  12     6386.59     6783.57     86.86 o 
   2   0  12     7801.67     7269.13    113.11 o 
   3   0  12     2033.02     2082.99     37.56 o 
   4   0  12     9558.76     8992.88    139.48 o 
   5   0  12      419.39      448.65     17.15 o 
   6   0  12      591.29      552.19     16.57 o 
   7   0  12      779.57      800.96     21.00 o 
   8   0  12       12.60        6.97      7.45 o 
   9   0  12     2879.89     2839.01     78.91 o 
  10   0  12      288.26      285.64     23.91 o 
  11   0  12      193.57      191.04     22.40 o 
  12   0  12      873.22      919.69     64.76 o 
  13   0  12        0.70      -11.08     11.18 o 
   1   1  12      169.71      113.44      4.80 o 
   2   1  12        5.57        0.49      2.30 o 
   3   1  12     4263.19     5001.71     59.46 o 
   4   1  12      618.20      618.18     11.81 o 
   5   1  12       10.81       22.56      6.58 o 
   6   1  12     1141.69     1141.67     18.20 o 
   7   1  12      304.82      306.89      9.75 o 
   8   1  12      357.56      382.07     13.14 o 
   9   1  12       77.35      100.58     11.07 o 
  10   1  12      376.41      437.69     19.75 o 
  11   1  12        1.02        8.27      7.47 o 
  12   1  12       79.31       80.00     14.61 o 
  13   1  12      144.00      160.12     20.50 o 
   0   2  12     2831.57     2972.74     48.61 o 
   1   2  12     1125.80     1243.29     15.87 o 
   2   2  12     2551.39     2410.47     24.33 o 
   3   2  12     2528.43     2699.69     26.79 o 
   4   2  12     2380.03     2262.66     28.01 o 
   5   2  12      126.93      144.84      8.87 o 
   6   2  12      310.31      263.29     10.40 o 
   7   2  12      366.92      414.93     16.31 o 
   8   2  12      303.87      252.29     11.36 o 
   9   2  12      159.63      146.80     10.99 o 
  10   2  12      236.75      284.50     16.93 o 
  11   2  12       81.94       57.13     11.56 o 
  12   2  12       96.58      136.48     24.16 o 
  13   2  12       17.58       19.77     10.32 o 
   1   3  12     4157.35     4262.74     35.30 o 
   2   3  12      906.53      916.91     13.13 o 
   3   3  12     1653.86     1526.03     18.08 o 
   4   3  12       38.39       37.92      4.23 o 
   5   3  12     2191.34     2223.96     24.15 o 
   6   3  12      799.65      842.21     14.39 o 
   7   3  12      456.48      465.95     21.99 o 
   8   3  12      133.60      128.56      9.10 o 
   9   3  12      433.59      420.80     16.43 o 
  10   3  12       11.80       10.87      7.54 o 
  11   3  12      346.25      375.92     19.90 o 
  12   3  12       16.03       25.43      9.77 o 
  13   3  12      159.15      193.90     17.44 o 
   0   4  12     1397.16     1452.99     22.81 o 
   1   4  12      101.65      139.94      5.78 o 
   2   4  12       32.85       38.16      8.16 o 
   3   4  12      250.21      264.28      8.17 o 
   4   4  12        9.77       28.44      3.97 o 
   5   4  12       66.67       57.03      4.89 o 
   6   4  12      754.80      784.39     12.93 o 
   7   4  12        6.58        1.83      3.87 o 
   8   4  12      122.30      107.80      8.07 o 
   9   4  12       52.50       32.74      7.00 o 
  10   4  12        1.35        2.04      6.07 o 
  11   4  12       48.54       33.34      9.75 o 
  12   4  12        0.04       -0.36      8.64 o 
   1   5  12      813.77      720.82     12.27 o 
   2   5  12      368.59      390.61      9.55 o 
   3   5  12      428.44      431.72     10.13 o 
   4   5  12      445.75      502.07     11.83 o 
   5   5  12      891.49      853.98     25.76 o 
   6   5  12       20.19        8.85      4.49 o 
   7   5  12      549.70      552.42     13.88 o 
   8   5  12       29.96       27.74      6.10 o 
   9   5  12      419.75      471.20     17.48 o 
  10   5  12      226.00      222.05     13.18 o 
  11   5  12      210.25      282.07     16.23 o 
  12   5  12      104.64       47.01     24.95 o 
   0   6  12     3246.20     3286.86     55.44 o 
   1   6  12      321.58      358.87     14.61 o 
   2   6  12     1349.51     1307.20     24.90 o 
   3   6  12     1834.71     1719.19     26.33 o 
   4   6  12        6.50        1.68      4.66 o 
   5   6  12      523.76      481.86     15.53 o 
   6   6  12      211.83      250.83     13.84 o 
   7   6  12      187.86      202.39     17.55 o 
   8   6  12      116.73      139.93     13.49 o 
   9   6  12      174.20      182.60     14.02 o 
  10   6  12       84.15       83.94     13.29 o 
  11   6  12      275.91      279.68     20.49 o 
   1   7  12        4.96        5.84      5.68 o 
   2   7  12       88.85       89.93      9.12 o 
   3   7  12      117.89       83.30      9.37 o 
   4   7  12      127.21       98.23      9.83 o 
   5   7  12        0.18        6.18      6.99 o 
   6   7  12        2.09        5.60      7.40 o 
   7   7  12        5.76        9.77      7.85 o 
   8   7  12      249.02      215.19     16.84 o 
   9   7  12        8.43       -1.61      8.25 o 
  10   7  12        0.27        3.88     10.39 o 
   0   8  12     1443.45     1333.93     46.53 o 
   1   8  12       18.71        6.22      6.66 o 
   2   8  12      307.28      345.66     15.95 o 
   3   8  12       58.65       64.43      9.18 o 
   4   8  12      581.86      521.17     22.23 o 
   5   8  12        4.36        3.70      7.47 o 
   6   8  12       33.05       25.80      9.43 o 
   7   8  12      190.34      219.28     22.31 o 
   8   8  12      157.44      237.17     25.76 o 
   1   9  12      336.01      393.89     20.36 o 
   2   9  12       33.65       15.71      8.62 o 
   3   9  12      143.69      152.41     12.99 o 
   4   9  12      136.44      162.93     15.36 o 
   5   9  12       62.98       86.49     12.83 o 
   6   9  12        0.18        1.90      8.14 o 
   0  10  12       87.14       38.66     14.34 o 
   1  10  12        1.85        7.70      8.83 o 
   2  10  12        0.86        1.50      8.41 o 
   3  10  12        0.00       10.99     10.14 o 
   1   1  13       41.76       86.34      5.51 o 
   2   1  13     1103.35     1360.63     18.16 o 
   3   1  13     2532.67     2195.12     35.07 o 
   4   1  13      434.60      464.10     12.51 o 
   5   1  13     1158.91     1065.38     19.29 o 
   6   1  13      226.04      216.25     10.35 o 
   7   1  13     1664.72     1536.88     21.61 o 
   8   1  13      240.68      219.20     10.13 o 
   9   1  13     1435.73     1381.93     32.69 o 
  10   1  13      208.24      181.74     15.03 o 
  11   1  13       94.93      110.46     14.13 o 
  12   1  13      129.63      150.19     18.14 o 
  13   1  13      223.39      255.14     19.27 o 
   0   2  13      485.01      321.23     13.35 o 
   1   2  13       51.00       70.82      4.70 o 
   2   2  13      531.10      744.99     13.26 o 
   3   2  13       36.90       35.99      4.12 o 
   4   2  13     3582.34     3415.13     34.99 o 
   5   2  13      157.47      149.54      9.21 o 
   6   2  13     3796.41     3612.26     42.06 o 
   7   2  13      388.57      338.74     11.63 o 
   8   2  13     3717.87     3522.86     51.20 o 
   9   2  13        1.86        0.29      5.64 o 
  10   2  13      896.30      935.36     28.04 o 
  11   2  13        5.09       -7.09      7.09 o 
  12   2  13       19.19        8.01      9.17 o 
  13   2  13        2.53       -1.18      8.67 o 
   1   3  13      720.15      744.36     11.84 o 
   2   3  13      444.31      495.97      9.91 o 
   3   3  13      239.32      284.77      8.10 o 
   4   3  13      162.78      169.38      6.80 o 
   5   3  13     1498.90     1560.74     18.76 o 
   6   3  13       33.93       22.47      4.97 o 
   7   3  13      327.75      300.39     10.99 o 
   8   3  13        4.43       11.87      5.74 o 
   9   3  13        2.58       -3.80      5.43 o 
  10   3  13        0.42       -2.41      6.93 o 
  11   3  13      101.29      108.32     13.23 o 
  12   3  13        6.60       -4.84      7.92 o 
   0   4  13      770.91     1005.94     21.92 o 
   1   4  13       27.34       28.65      3.86 o 
   2   4  13     1602.74     1484.04     18.94 o 
   3   4  13       27.21       37.27      4.37 o 
   4   4  13      952.95      869.59     15.86 o 
   5   4  13      231.44      244.93      8.11 o 
   6   4  13     2037.03     1873.85     26.83 o 
   7   4  13      601.43      564.63     13.97 o 
   8   4  13     1207.42     1226.54     21.28 o 
   9   4  13       10.52       24.82      6.69 o 
  10   4  13      569.86      536.32     18.09 o 
  11   4  13       18.80        9.30      7.71 o 
  12   4  13       81.30       78.47     15.00 o 
   1   5  13     1101.17     1055.36     15.34 o 
   2   5  13      918.71      919.02     17.35 o 
   3   5  13       32.97       49.00      5.40 o 
   4   5  13      793.12      685.66     13.34 o 
   5   5  13     1749.65     1671.56     21.80 o 
   6   5  13        3.01       -0.03      4.38 o 
   7   5  13      243.63      250.22     10.33 o 
   8   5  13       11.97        2.16      5.08 o 
   9   5  13      206.89      247.81     13.14 o 
  10   5  13        6.54        6.00      7.45 o 
  11   5  13       98.75       91.32     13.27 o 
   0   6  13     1788.62     1652.56     37.11 o 
   1   6  13        7.26       13.87      5.80 o 
   2   6  13        3.70        9.56      4.91 o 
   3   6  13      261.73      257.32     10.63 o 
   4   6  13      909.87      888.58     18.57 o 
   5   6  13        7.80        5.81      5.37 o 
   6   6  13      190.48      180.38     12.67 o 
   7   6  13       50.56       38.35      8.06 o 
   8   6  13      120.68      145.85     12.73 o 
   9   6  13        9.02       16.45      8.92 o 
  10   6  13      205.99      185.93     17.46 o 
   1   7  13      573.03      603.86     21.81 o 
   2   7  13      227.34      234.77     14.85 o 
   3   7  13      569.39      605.43     19.95 o 
   4   7  13        1.58        0.07      5.73 o 
   5   7  13     1356.88     1333.36     33.41 o 
   6   7  13       14.39       18.37     11.91 o 
   7   7  13      576.40      668.95     45.14 o 
   8   7  13        1.52        5.45      8.00 o 
   9   7  13      561.49      619.12     48.55 o 
   0   8  13       45.45       51.62     14.23 o 
   1   8  13        5.43        5.71      6.96 o 
   2   8  13       72.81       53.03      9.87 o 
   3   8  13       23.38       29.76      7.67 o 
   4   8  13      196.10      171.44     14.88 o 
   5   8  13       75.88       59.83     17.20 o 
   6   8  13      542.62      500.73     23.24 o 
   7   8  13       42.04       20.15      9.42 o 
   8   8  13       31.95       61.63     12.36 o 
   1   9  13       44.57       60.47     11.04 o 
   2   9  13       11.41        8.82      8.23 o 
   3   9  13       74.34       82.39     12.03 o 
   4   9  13       20.45       18.53      8.81 o 
   5   9  13        1.39        9.63      8.95 o 
   6   9  13        9.87        9.37      8.97 o 
   0  10  13       10.52        4.75     14.15 o 
   1  10  13       55.97       49.33     11.28 o 
   0   0  14     9253.36     8726.23    106.57 o 
   1   0  14     2489.10     2717.28     46.94 o 
   2   0  14     7959.68     7581.23     98.36 o 
   3   0  14        3.58       13.80      8.96 o 
   4   0  14     7299.97     6951.75    170.34 o 
   5   0  14     2132.65     2189.29     42.42 o 
   6   0  14       82.83      106.90     11.06 o 
   7   0  14      184.91      182.44     11.99 o 
   8   0  14     1517.97     1316.56     35.37 o 
   9   0  14      437.82      441.83     27.51 o 
  10   0  14      343.98      320.65     25.33 o 
  11   0  14      123.68      111.30     19.36 o 
  12   0  14       26.83       38.62     14.59 o 
  13   0  14       61.45       73.64     17.45 o 
   1   1  14     2873.57     2887.29     29.66 o 
   2   1  14       26.40       43.13      4.78 o 
   3   1  14      579.17      513.11     14.43 o 
   4   1  14      906.74      941.88     18.11 o 
   5   1  14     1749.48     1765.78     38.44 o 
   6   1  14      336.46      318.05     10.70 o 
   7   1  14     1003.90     1045.09     18.07 o 
   8   1  14      274.11      262.52     11.11 o 
   9   1  14      169.43      162.74     12.03 o 
  10   1  14       42.47       28.85      9.20 o 
  11   1  14       45.76       41.40      9.92 o 
  12   1  14        0.91       -7.12      7.99 o 
  13   1  14       25.41       47.78     11.25 o 
   0   2  14     5287.33     5416.80     63.67 o 
   1   2  14     1050.04     1170.43     22.74 o 
   2   2  14     1872.42     1719.25     31.91 o 
   3   2  14      215.93      239.59      8.83 o 
   4   2  14      230.21      156.68     10.51 o 
   5   2  14     1020.18      985.66     21.31 o 
   6   2  14      151.43      144.21      9.01 o 
   7   2  14      341.67      352.71     11.97 o 
   8   2  14        6.21        8.95      5.09 o 
   9   2  14       98.69       94.09      9.16 o 
  10   2  14      261.71      251.81     27.77 o 
  11   2  14      372.93      366.33     20.23 o 
  12   2  14      440.51      526.92     24.72 o 
   1   3  14     1878.69     1718.12     21.08 o 
   2   3  14      312.02      250.98      9.31 o 
   3   3  14     1248.20     1285.04     17.09 o 
   4   3  14      112.70      103.95      6.31 o 
   5   3  14      115.97       93.75      7.06 o 
   6   3  14       12.59       19.59      4.96 o 
   7   3  14        5.34       -0.55      5.84 o 
   8   3  14       41.85       33.95      7.15 o 
   9   3  14      598.92      627.13     30.68 o 
  10   3  14      183.04      156.48     14.58 o 
  11   3  14      181.66      231.40     17.40 o 
  12   3  14        0.10       12.63      9.77 o 
   0   4  14      100.61       95.38      8.13 o 
   1   4  14      291.26      278.47      8.75 o 
   2   4  14       53.07       53.66      4.77 o 
   3   4  14      512.52      600.25     11.98 o 
   4   4  14      549.41      667.93     13.05 o 
   5   4  14       11.18        7.59      3.75 o 
   6   4  14      506.39      492.82     12.21 o 
   7   4  14       99.96       91.82      7.37 o 
   8   4  14       25.36       16.62      5.68 o 
   9   4  14      112.37      102.33      9.79 o 
  10   4  14       22.11       15.26      6.77 o 
  11   4  14       27.29        6.05      9.18 o 
  12   4  14       61.29       61.82     24.21 o 
   1   5  14      743.64      751.09     14.27 o 
   2   5  14       85.01      121.10      7.54 o 
   3   5  14     1052.10      961.97     23.10 o 
   4   5  14      548.02      561.97     15.43 o 
   5   5  14     1414.34     1347.61     19.70 o 
   6   5  14      513.40      547.77     14.06 o 
   7   5  14      171.76      181.36     10.23 o 
   8   5  14        1.89        5.12      5.28 o 
   9   5  14      332.90      360.15     15.61 o 
  10   5  14       77.79       72.93     14.01 o 
  11   5  14       28.30       36.11     10.59 o 
   0   6  14     3825.93     3734.41     71.31 o 
   1   6  14      817.68      794.34     18.24 o 
   2   6  14      320.29      337.56     13.13 o 
   3   6  14      540.40      508.06     14.16 o 
   4   6  14      889.35      972.10     19.74 o 
   5   6  14      768.45      774.02     18.51 o 
   6   6  14      666.36      647.74     28.27 o 
   7   6  14        8.86        1.21      7.45 o 
   8   6  14        3.65        3.57      7.98 o 
   9   6  14       46.62       64.36     11.80 o 
  10   6  14      152.44      146.29     16.05 o 
   1   7  14      224.90      228.61     14.82 o 
   2   7  14      111.94      108.61     11.59 o 
   3   7  14       30.38       44.14      9.04 o 
   4   7  14       92.45      100.42     10.70 o 
   5   7  14       18.71       28.75      8.51 o 
   6   7  14      210.82      211.59     15.67 o 
   7   7  14        7.28       12.97      8.34 o 
   8   7  14        6.34        8.77     10.28 o 
   9   7  14        4.43        3.79     10.43 o 
   0   8  14      707.57      726.49     61.40 o 
   1   8  14       45.03       59.33     10.31 o 
   2   8  14      368.35      345.56     18.85 o 
   3   8  14        9.86       -6.37      7.25 o 
   4   8  14      179.14      200.60     19.04 o 
   5   8  14        3.62       -4.05      7.48 o 
   6   8  14       24.56        8.21      7.99 o 
   7   8  14       16.56       19.02      9.14 o 
   1   9  14      407.89      381.08     20.46 o 
   2   9  14        7.05        3.89      7.76 o 
   3   9  14       36.74       62.37     11.48 o 
   4   9  14        6.66       -2.10      9.41 o 
   5   9  14       83.55       84.99     15.58 o 
   1   1  15     2814.19     2999.81     59.43 o 
   2   1  15      293.91      263.52      9.20 o 
   3   1  15     1317.49     1341.65     48.47 o 
   4   1  15      155.86      140.72     10.49 o 
   5   1  15      888.69      872.45     22.58 o 
   6   1  15       93.39      130.05      8.80 o 
   7   1  15        3.08        1.24      4.30 o 
   8   1  15       12.33        4.72      4.98 o 
   9   1  15      558.98      638.64     20.68 o 
  10   1  15       71.81       83.77     11.44 o 
  11   1  15       55.29       61.58     11.38 o 
  12   1  15        5.67       -7.09      8.27 o 
   0   2  15      162.42      137.91     13.78 o 
   1   2  15      360.67      472.24     10.57 o 
   2   2  15     5859.34     5871.68     69.61 o 
   3   2  15      298.03      263.10      9.49 o 
   4   2  15     1509.03     1502.59     25.57 o 
   5   2  15      683.22      686.58     27.55 o 
   6   2  15      527.94      512.84     14.84 o 
   7   2  15       19.64       17.99      5.21 o 
   8   2  15      564.54      664.38     16.86 o 
   9   2  15      120.35      135.33     10.38 o 
  10   2  15       65.84       50.76     10.52 o 
  11   2  15      158.92      142.33     14.69 o 
  12   2  15      162.63      167.41     16.06 o 
   1   3  15        0.54        1.09      4.12 o 
   2   3  15     1339.78     1398.08     22.14 o 
   3   3  15      103.51       85.06      6.60 o 
   4   3  15       91.22      111.39      8.48 o 
   5   3  15      220.43      198.67      9.94 o 
   6   3  15      241.34      199.86     10.57 o 
   7   3  15      411.02      361.97     11.76 o 
   8   3  15       66.08       62.30      7.38 o 
   9   3  15      293.88      292.32     13.89 o 
  10   3  15      108.84       62.86     11.35 o 
  11   3  15        0.56       -6.85      8.52 o 
  12   3  15       60.49       50.19     12.05 o 
   0   4  15     5817.36     5940.13     80.76 o 
   1   4  15     1429.42     1469.07     20.20 o 
   2   4  15      205.49      232.34      8.66 o 
   3   4  15      909.41      854.18     14.65 o 
   4   4  15     1701.17     1507.59     21.77 o 
   5   4  15      652.82      598.18     13.08 o 
   6   4  15      260.74      238.00      9.39 o 
   7   4  15       43.40       43.36      6.14 o 
   8   4  15      235.73      302.25     12.52 o 
   9   4  15       97.80       97.76      8.98 o 
  10   4  15      475.26      508.66     22.60 o 
  11   4  15      134.50      121.74     14.08 o 
   1   5  15      844.73      893.10     15.81 o 
   2   5  15      110.64       93.22      7.23 o 
   3   5  15      695.17      745.18     16.41 o 
   4   5  15      201.53      218.67      8.76 o 
   5   5  15       81.09       71.03      6.74 o 
   6   5  15       90.41       94.83      7.69 o 
   7   5  15       67.47       71.96      7.67 o 
   8   5  15        1.42        0.12      5.62 o 
   9   5  15       49.51       49.98      9.37 o 
  10   5  15       93.29       77.36     10.98 o 
   0   6  15       59.76       53.26     10.29 o 
   1   6  15       12.94        7.81      4.91 o 
   2   6  15     1198.37     1067.52     21.71 o 
   3   6  15       11.37        2.18      5.30 o 
   4   6  15      397.82      391.53     13.42 o 
   5   6  15       29.01       38.40      6.91 o 
   6   6  15      377.13      363.77     17.72 o 
   7   6  15       41.08       43.78     10.33 o 
   8   6  15      494.04      564.78     31.92 o 
   9   6  15        3.12       17.27      9.33 o 
  10   6  15       54.54       72.36     14.95 o 
   1   7  15     1247.71     1168.44     36.80 o 
   2   7  15        0.47       -7.09      7.52 o 
   3   7  15      404.71      482.79     20.50 o 
   4   7  15      124.38      123.29     12.81 o 
   5   7  15     1061.41     1136.51     31.39 o 
   6   7  15       42.34       46.81     10.52 o 
   7   7  15      308.76      349.15     23.64 o 
   8   7  15        5.14       -2.17     10.02 o 
   0   8  15      208.30      203.82     21.98 o 
   1   8  15       86.87       48.81      9.65 o 
   2   8  15      145.00      135.89     13.87 o 
   3   8  15      207.83      211.26     15.92 o 
   4   8  15       20.26       26.04     12.29 o 
   5   8  15       66.83       43.31     15.80 o 
   6   8  15      111.83      117.33     14.09 o 
   7   8  15        1.21        6.61     10.35 o 
   1   9  15       18.29       33.70     10.12 o 
   2   9  15       11.54       -3.79      7.71 o 
   3   9  15       62.65       65.48     11.63 o 
   4   9  15       11.54        0.81      9.83 o 
   0   0  16      662.96      598.20     35.50 o 
   1   0  16     1175.01     1235.98     30.62 o 
   2   0  16     1363.32     1137.26     29.70 o 
   3   0  16     1912.88     1911.25     39.90 o 
   4   0  16     1449.36     1206.37     31.10 o 
   5   0  16     1787.33     1701.09     38.29 o 
   6   0  16     6252.67     5945.35     88.22 o 
   7   0  16      293.84      291.36     17.52 o 
   8   0  16     2632.94     2666.72     64.90 o 
   9   0  16        0.09        3.04      8.39 o 
  10   0  16     1062.48      983.43     42.28 o 
  11   0  16      225.27      247.77     25.23 o 
  12   0  16      113.77      129.69     23.99 o 
   1   1  16       26.07       16.61      4.15 o 
   2   1  16      595.04      582.66     15.85 o 
   3   1  16     1246.08     1225.28     23.89 o 
   4   1  16      617.27      603.12     17.03 o 
   5   1  16     1628.91     1500.31     27.80 o 
   6   1  16      221.20      234.28     11.25 o 
   7   1  16      750.93      669.14     15.09 o 
   8   1  16        0.01        2.17      4.90 o 
   9   1  16     1172.04     1148.30     28.48 o 
  10   1  16      289.23      248.58     24.23 o 
  11   1  16        8.19       -7.44      7.44 o 
  12   1  16       85.21       68.70     15.65 o 
   0   2  16      453.21      332.57     18.39 o 
   1   2  16      456.49      501.34     12.54 o 
   2   2  16       56.74       40.11      5.30 o 
   3   2  16       63.07       87.19      6.63 o 
   4   2  16      989.41      934.41     19.17 o 
   5   2  16       49.70       37.54      6.64 o 
   6   2  16        4.00        7.16      5.29 o 
   7   2  16        7.42        4.55      5.01 o 
   8   2  16     1158.25     1076.09     21.64 o 
   9   2  16        9.81        1.63      6.22 o 
  10   2  16      384.76      392.73     20.36 o 
  11   2  16       10.80        2.34      9.07 o 
  12   2  16        7.22        5.12      9.56 o 
   1   3  16       20.90       15.08      4.08 o 
   2   3  16      707.91      720.69     15.31 o 
   3   3  16       39.15       25.55      4.87 o 
   4   3  16       27.68       39.69      5.73 o 
   5   3  16      962.11      846.92     17.75 o 
   6   3  16      112.50      105.81      8.15 o 
   7   3  16      927.17     1027.21     19.18 o 
   8   3  16       52.46       42.65      6.79 o 
   9   3  16      686.96      659.64     19.35 o 
  10   3  16       39.84       47.65     10.46 o 
  11   3  16      106.10       95.24     13.48 o 
   0   4  16      493.08      471.88     17.03 o 
   1   4  16      138.66      157.70      7.64 o 
   2   4  16      799.78      736.94     14.58 o 
   3   4  16      342.55      356.62     11.78 o 
   4   4  16        1.24        0.83      4.11 o 
   5   4  16       11.28        6.69      4.36 o 
   6   4  16      147.67      122.23      8.98 o 
   7   4  16      142.97      147.59      8.92 o 
   8   4  16       10.89        9.54      6.04 o 
   9   4  16       10.85        2.92      5.96 o 
  10   4  16        7.93       13.86      7.15 o 
  11   4  16        2.56       -8.55      8.55 o 
   1   5  16      930.15      912.82     17.80 o 
   2   5  16        3.66        0.93      4.60 o 
   3   5  16      788.87      833.88     17.52 o 
   4   5  16     1196.33     1208.37     21.48 o 
   5   5  16      916.00      885.24     17.72 o 
   6   5  16      143.57      131.87      8.61 o 
   7   5  16      401.40      428.79     17.96 o 
   8   5  16        1.34       -0.08      6.21 o 
   9   5  16      435.23      490.87     23.28 o 
  10   5  16        2.75        2.54      7.56 o 
   0   6  16      157.57      176.50     14.57 o 
   1   6  16      415.93      395.11     13.86 o 
   2   6  16      129.88      135.51      9.55 o 
   3   6  16      450.07      411.83     14.49 o 
   4   6  16     1451.77     1513.63     27.72 o 
   5   6  16       24.60       24.91      8.15 o 
   6   6  16      433.80      461.34     23.82 o 
   7   6  16        7.83        6.71      8.13 o 
   8   6  16      606.65      564.82     25.41 o 
   9   6  16       25.44       10.65      9.31 o 
   1   7  16        0.95        0.91      7.45 o 
   2   7  16       33.88       31.41      8.84 o 
   3   7  16        2.04       12.44      7.73 o 
   4   7  16       95.40       80.92     11.54 o 
   5   7  16       52.50       26.18     14.27 o 
   6   7  16      108.51      132.84     20.63 o 
   7   7  16       61.64       55.98     13.20 o 
   8   7  16        1.84       -0.68     11.26 o 
   0   8  16        7.41       -1.55     10.49 o 
   1   8  16        0.02        7.31      7.68 o 
   2   8  16        3.57       -2.16      8.31 o 
   3   8  16        2.56        3.37      7.76 o 
   4   8  16       37.41       83.36     12.02 o 
   5   8  16       40.04       43.13     12.14 o 
   6   8  16      293.39      330.90     29.51 o 
   1   9  16        2.39        1.42      8.59 o 
   2   9  16        8.12        2.00      8.62 o 
   3   9  16       12.38       14.05      9.10 o 
   1   1  17     3087.99     2968.33     41.60 o 
   2   1  17      161.75      147.25      8.35 o 
   3   1  17     1409.84     1345.68     25.44 o 
   4   1  17      951.87     1020.43     23.66 o 
   5   1  17       36.49       45.69      7.31 o 
   6   1  17       33.17       20.47      6.46 o 
   7   1  17      248.64      297.81     16.11 o 
   8   1  17      154.07      127.48      9.36 o 
   9   1  17      373.12      489.76     17.61 o 
  10   1  17        4.96       -3.11      8.79 o 
  11   1  17       35.05       63.28     12.52 o 
  12   1  17       14.72       27.41     14.88 o 
   0   2  17     9660.57     9342.68    121.81 o 
   1   2  17       81.64       86.48      6.73 o 
   2   2  17      682.05      620.97     14.39 o 
   3   2  17      129.71      122.91      7.75 o 
   4   2  17      746.23      670.59     22.39 o 
   5   2  17      247.00      236.58     11.16 o 
   6   2  17      102.15      109.43      9.97 o 
   7   2  17       50.66       49.80      7.69 o 
   8   2  17       15.26        4.40      5.44 o 
   9   2  17        5.23       -4.24      6.00 o 
  10   2  17      414.11      397.28     20.44 o 
  11   2  17       30.83        0.90     12.32 o 
   1   3  17       69.32       64.83      7.22 o 
   2   3  17       20.15       12.47      4.58 o 
   3   3  17       11.98       16.93      6.17 o 
   4   3  17       15.30       17.25      5.29 o 
   5   3  17       97.86       93.73      8.36 o 
   6   3  17       48.72       54.66      6.87 o 
   7   3  17       59.39       51.61      7.12 o 
   8   3  17      132.33      149.58      9.48 o 
   9   3  17       84.80       93.10     10.33 o 
  10   3  17        2.82       -6.19      8.19 o 
  11   3  17        1.72        5.43      9.51 o 
   0   4  17      204.40      191.20     11.85 o 
   1   4  17      872.09      850.55     15.81 o 
   2   4  17     3056.24     3104.56     38.21 o 
   3   4  17      481.23      446.12     13.52 o 
   4   4  17      569.42      621.84     15.54 o 
   5   4  17      217.96      171.85      9.61 o 
   6   4  17        4.86       -3.24      4.42 o 
   7   4  17       40.14       29.20      5.93 o 
   8   4  17      595.14      655.63     18.33 o 
   9   4  17        0.06       -5.98      5.98 o 
  10   4  17        4.19        5.62      9.42 o 
   1   5  17      363.66      367.04     13.82 o 
   2   5  17      455.03      360.21     12.13 o 
   3   5  17       37.80       40.90      7.01 o 
   4   5  17      180.43      178.53     10.85 o 
   5   5  17      373.27      349.58     12.85 o 
   6   5  17       73.04       56.00      6.81 o 
   7   5  17        4.84        6.57      5.68 o 
   8   5  17      100.32       85.96     10.74 o 
   9   5  17       15.22        4.16      7.04 o 
  10   5  17      174.46      149.79     13.58 o 
   0   6  17     1377.81     1510.64     44.22 o 
   1   6  17       33.96       46.87     10.13 o 
   2   6  17      132.82      142.31      9.98 o 
   3   6  17        0.07       -1.24      7.03 o 
   4   6  17      720.91      706.22     22.99 o 
   5   6  17       10.69       17.66      7.80 o 
   6   6  17      139.81      160.56     17.59 o 
   7   6  17       10.93       13.62      8.79 o 
   8   6  17       14.48       20.42      9.83 o 
   9   6  17       22.58       34.86     12.52 o 
   1   7  17      741.95      760.30     24.74 o 
   2   7  17       29.08       33.80      9.76 o 
   3   7  17      939.16     1013.51     29.28 o 
   4   7  17       91.05       65.75     12.97 o 
   5   7  17      402.86      486.77     31.89 o 
   6   7  17       72.13       92.49     18.33 o 
   7   7  17       41.50       28.94     14.75 o 
   0   8  17      388.45      298.31     25.80 o 
   1   8  17        5.78        0.28      7.60 o 
   2   8  17       73.22       85.88     12.33 o 
   3   8  17      122.12      146.16     14.65 o 
   4   8  17       64.70       63.63     11.73 o 
   5   8  17       19.85       27.62     14.14 o 
   1   9  17      242.59      292.64     19.66 o 
   0   0  18     4278.48     4083.32    114.17 o 
   1   0  18     1195.81     1262.02     39.85 o 
   2   0  18     2037.35     2057.58     43.86 o 
   3   0  18      544.75      562.43     39.86 o 
   4   0  18     3858.80     3754.31     79.54 o 
   5   0  18        8.50        8.51      7.51 o 
   6   0  18      624.69      607.42     29.76 o 
   7   0  18       59.78       50.56     10.98 o 
   8   0  18      933.13     1122.19     35.24 o 
   9   0  18       24.54       22.64     15.70 o 
  10   0  18      485.70      536.03     29.35 o 
  11   0  18      142.94      155.42     22.88 o 
   1   1  18     1672.62     1686.36     33.22 o 
   2   1  18      208.96      201.85     11.21 o 
   3   1  18      341.79      282.57     11.39 o 
   4   1  18      177.39      169.72     10.99 o 
   5   1  18      122.11      105.37      9.74 o 
   6   1  18      729.83      750.92     21.24 o 
   7   1  18       14.13       16.60      6.29 o 
   8   1  18       18.35       16.95      6.32 o 
   9   1  18       49.12       28.66      7.63 o 
  10   1  18       10.18        2.12      7.56 o 
  11   1  18      250.21      267.85     19.30 o 
   0   2  18      299.84      295.22     21.78 o 
   1   2  18     1505.50     1659.06     27.44 o 
   2   2  18      384.18      324.62     11.97 o 
   3   2  18       59.58       70.74      6.92 o 
   4   2  18      209.28      167.43      9.92 o 
   5   2  18      139.77      152.61     11.45 o 
   6   2  18      616.08      557.51     18.62 o 
   7   2  18      145.80      169.25     11.28 o 
   8   2  18      572.61      594.82     17.04 o 
   9   2  18      371.12      316.89     15.32 o 
  10   2  18       64.86       49.03     10.52 o 
  11   2  18       12.78        9.02      9.63 o 
   1   3  18      417.34      418.94     12.49 o 
   2   3  18      523.42      510.00     13.85 o 
   3   3  18      651.00      713.07     16.43 o 
   4   3  18      476.79      467.46     13.97 o 
   5   3  18      701.84      716.18     18.40 o 
   6   3  18      183.07      150.82      9.52 o 
   7   3  18       70.93       85.98      8.39 o 
   8   3  18      441.17      443.54     14.37 o 
   9   3  18      325.05      370.99     14.98 o 
  10   3  18       31.48       21.88     11.39 o 
   0   4  18        2.30        7.35      7.03 o 
   1   4  18       36.31       37.76      5.76 o 
   2   4  18      157.66      125.93      8.28 o 
   3   4  18       61.07       65.66      6.94 o 
   4   4  18        0.85       -3.89      4.69 o 
   5   4  18        4.10        6.11      5.09 o 
   6   4  18       61.61       84.96      8.09 o 
   7   4  18       46.84       37.42      6.99 o 
   8   4  18       12.33        7.64      5.62 o 
   9   4  18       74.91       77.73      9.38 o 
  10   4  18       17.08        4.05      7.89 o 
   1   5  18      969.29     1045.05     26.26 o 
   2   5  18      308.20      275.75     12.33 o 
   3   5  18     1025.59     1010.61     27.00 o 
   4   5  18      132.98      116.33      9.82 o 
   5   5  18      100.43      131.65      9.27 o 
   6   5  18       37.19       38.90      7.83 o 
   7   5  18      372.19      427.21     15.10 o 
   8   5  18       46.09       57.83     10.52 o 
   9   5  18      378.41      412.52     17.37 o 
   0   6  18      151.29      135.87     31.80 o 
   1   6  18      161.17      140.66      9.87 o 
   2   6  18      588.70      612.09     19.86 o 
   3   6  18      256.11      257.24     14.25 o 
   4   6  18       93.21      123.21     14.49 o 
   5   6  18      225.42      201.10     17.33 o 
   6   6  18      259.23      268.96     17.88 o 
   7   6  18        0.10        0.56      9.55 o 
   8   6  18       78.39      108.18     23.23 o 
   1   7  18      216.91      227.19     16.09 o 
   2   7  18       47.41       48.94      9.89 o 
   3   7  18       33.19       13.79     10.15 o 
   4   7  18      261.38      280.33     21.24 o 
   5   7  18       34.11       19.07     13.14 o 
   6   7  18       10.20       15.96     12.45 o 
   0   8  18      150.60      237.97     24.45 o 
   1   8  18        0.45        5.04      8.46 o 
   2   8  18        3.50        6.94      9.17 o 
   3   8  18       62.48       50.53     12.61 o 
   4   8  18      239.95      292.92     22.69 o 
   1   1  19       25.58       27.31      5.97 o 
   2   1  19       13.59        5.03      5.43 o 
   3   1  19      335.52      396.71     23.46 o 
   4   1  19      272.77      299.63     16.71 o 
   5   1  19     1700.18     1717.57     32.72 o 
   6   1  19       14.72       12.28      6.55 o 
   7   1  19     1136.27     1144.54     26.92 o 
   8   1  19        0.33       -4.94      5.57 o 
   9   1  19      528.85      567.45     19.54 o 
  10   1  19       13.67        2.56      7.99 o 
  11   1  19      196.31      204.37     18.17 o 
   0   2  19      221.73      218.28     15.59 o 
   1   2  19      309.66      350.11     13.38 o 
   2   2  19      301.56      318.02     13.23 o 
   3   2  19      102.73      103.39      8.49 o 
   4   2  19      708.27      669.51     18.31 o 
   5   2  19       32.55       33.17      7.54 o 
   6   2  19      174.12      172.64     11.01 o 
   7   2  19        9.81        4.96      5.67 o 
   8   2  19      808.23      713.03     19.05 o 
   9   2  19       13.16        9.28      6.99 o 
  10   2  19       60.20       48.66     10.18 o 
   1   3  19       28.70       18.88      5.60 o 
   2   3  19      207.05      209.13     11.05 o 
   3   3  19      934.76      906.78     19.00 o 
   4   3  19       17.84        7.77      5.25 o 
   5   3  19      500.95      425.24     15.07 o 
   6   3  19       25.45       18.56      6.30 o 
   7   3  19        0.84        2.30      5.22 o 
   8   3  19       19.76       15.80      6.03 o 
   9   3  19       24.73       24.68      6.92 o 
  10   3  19       85.68       84.70     10.52 o 
   0   4  19     1707.65     1839.85     42.61 o 
   1   4  19        2.22       -1.70      5.00 o 
   2   4  19      429.49      430.12     19.10 o 
   3   4  19      610.59      606.78     16.03 o 
   4   4  19      490.30      531.70     15.30 o 
   5   4  19        1.48        2.78      6.16 o 
   6   4  19     1028.99     1091.32     22.32 o 
   7   4  19      112.66       88.38     10.92 o 
   8   4  19      173.54      211.97     11.38 o 
   9   4  19        0.94       -3.46      6.79 o 
   1   5  19       53.39       46.94      8.01 o 
   2   5  19       66.83       78.63     11.41 o 
   3   5  19      198.38      179.52     13.87 o 
   4   5  19        0.03        2.25      5.76 o 
   5   5  19      102.26      113.08      9.30 o 
   6   5  19      172.77      172.08     10.94 o 
   7   5  19      577.95      548.53     17.08 o 
   8   5  19       27.26       36.12      8.47 o 
   9   5  19      188.28      166.46     35.98 o 
   0   6  19        9.27        1.52      7.56 o 
   1   6  19       10.46        1.90      6.26 o 
   2   6  19      372.78      363.16     16.45 o 
   3   6  19       71.62       53.22      9.06 o 
   4   6  19       65.17       61.17      9.86 o 
   5   6  19        0.09       -1.15      6.99 o 
   6   6  19       46.97       27.68     12.88 o 
   7   6  19        0.02        4.99     10.06 o 
   1   7  19      300.56      371.83     23.01 o 
   2   7  19       37.40       29.55     10.74 o 
   3   7  19      162.88      206.48     20.30 o 
   4   7  19       49.34       53.31     13.10 o 
   5   7  19      173.96      201.50     24.20 o 
   6   7  19       10.09      -10.31     11.27 o 
   0   8  19       49.70       58.56     16.14 o 
   1   8  19        5.71       11.69     12.74 o 
   2   8  19       49.39       53.36     13.94 o 
   3   8  19       19.59       -3.88      9.88 o 
   0   0  20     3527.54     3527.33    107.94 o 
   1   0  20     2582.61     2518.09     61.90 o 
   2   0  20     3595.70     3090.20     87.07 o 
   3   0  20      100.18      109.76     13.38 o 
   4   0  20      321.47      257.75     17.89 o 
   5   0  20        6.82        0.89      7.41 o 
   6   0  20      436.50      486.20     53.54 o 
   7   0  20      399.66      407.21     22.89 o 
   8   0  20      234.66      251.67     19.77 o 
   9   0  20      203.39      151.48     22.25 o 
  10   0  20       39.63       53.99     13.35 o 
   1   1  20      986.13      980.98     23.49 o 
   2   1  20        1.43        6.95      5.81 o 
   3   1  20      209.91      225.73     12.81 o 
   4   1  20      204.66      173.92     18.59 o 
   5   1  20        2.71        6.00      6.54 o 
   6   1  20        0.34       -5.77      5.77 o 
   7   1  20      485.57      501.31     19.46 o 
   8   1  20        0.39       -5.91      5.97 o 
   9   1  20      140.66      143.99     12.19 o 
  10   1  20       79.10       58.23      9.46 o 
   0   2  20       41.14       58.21     10.57 o 
   1   2  20      920.84      884.06     20.65 o 
   2   2  20      798.78      775.33     19.56 o 
   3   2  20        0.84       -5.09      5.70 o 
   4   2  20      895.69      921.93     29.30 o 
   5   2  20       77.02       54.01      7.71 o 
   6   2  20       97.03       64.91      8.42 o 
   7   2  20      199.76      166.65     14.05 o 
   8   2  20       77.52       64.71      8.68 o 
   9   2  20        3.67       10.12      7.06 o 
  10   2  20      173.62      190.52     15.70 o 
   1   3  20     1911.55     1891.81     31.22 o 
   2   3  20       75.87       67.69      7.94 o 
   3   3  20     1304.80     1301.14     26.06 o 
   4   3  20      917.29      847.10     24.45 o 
   5   3  20       21.15       27.10      6.86 o 
   6   3  20       25.49       18.15      8.30 o 
   7   3  20      225.65      289.46     14.54 o 
   8   3  20       14.93       13.74      5.88 o 
   9   3  20       15.81       17.85      6.77 o 
   0   4  20      273.74      317.68     18.87 o 
   1   4  20       66.06       85.20      8.43 o 
   2   4  20        6.79       10.17      5.66 o 
   3   4  20      112.86      117.82      8.98 o 
   4   4  20      141.00      104.06     10.35 o 
   5   4  20       97.56       85.36     10.94 o 
   6   4  20       67.60       63.53      8.12 o 
   7   4  20        9.87        2.51      6.01 o 
   8   4  20        1.05        2.38      6.02 o 
   9   4  20        1.51       -2.15      7.48 o 
   1   5  20      680.09      671.97     23.62 o 
   2   5  20        5.72        3.03      6.35 o 
   3   5  20      399.58      483.31     18.74 o 
   4   5  20        0.14       -0.60      5.68 o 
   5   5  20      144.68      152.92     10.63 o 
   6   5  20       62.06       68.07      8.33 o 
   7   5  20       19.59       23.84      7.54 o 
   8   5  20       63.52       62.87      9.89 o 
   0   6  20      214.94      253.46     71.96 o 
   1   6  20      211.46      208.47     15.59 o 
   2   6  20      341.28      357.95     16.90 o 
   3   6  20       29.79       16.60      7.67 o 
   4   6  20       82.60      109.26     11.71 o 
   5   6  20        2.03        5.92      7.71 o 
   6   6  20        2.66        8.60      8.85 o 
   7   6  20       27.29        7.57     14.07 o 
   1   7  20       87.27       74.39     13.82 o 
   2   7  20       17.56       31.03     11.29 o 
   3   7  20       68.02       50.54     13.25 o 
   4   7  20       17.34       19.98     11.33 o 
   5   7  20        5.90        7.98     19.19 o 
   1   1  21       27.25       42.57      7.39 o 
   2   1  21      285.19      293.09     14.31 o 
   3   1  21     1322.95     1435.72     33.54 o 
   4   1  21      230.10      201.21     14.84 o 
   5   1  21       60.34       92.37     13.60 o 
   6   1  21       23.67       18.82      7.17 o 
   7   1  21      654.29      708.84     22.82 o 
   8   1  21        0.00       -5.95      5.95 o 
   9   1  21      138.92      181.43     13.89 o 
  10   1  21      167.05      172.38     40.06 o 
   0   2  21      412.40      422.89     21.66 o 
   1   2  21      174.13      151.87     10.50 o 
   2   2  21      398.57      436.43     17.59 o 
   3   2  21      116.33      104.90     10.43 o 
   4   2  21      308.22      330.26     15.83 o 
   5   2  21      211.45      176.66     12.96 o 
   6   2  21      159.32      167.20     11.64 o 
   7   2  21       17.86       20.23      6.69 o 
   8   2  21        7.08       12.27      6.76 o 
   9   2  21       20.65        8.89      7.66 o 
   1   3  21        2.73        3.04      5.51 o 
   2   3  21       58.83       73.99      8.54 o 
   3   3  21        2.18       12.18      5.96 o 
   4   3  21        9.36        5.99      6.84 o 
   5   3  21      292.19      298.26     13.94 o 
   6   3  21        8.42       17.42      6.84 o 
   7   3  21       19.79       14.67      6.37 o 
   8   3  21      114.29      109.08      9.65 o 
   9   3  21       19.89       22.47      6.90 o 
   0   4  21      163.68      182.78     15.58 o 
   1   4  21       24.97       12.69      5.77 o 
   2   4  21      945.28      947.32     22.79 o 
   3   4  21      198.46      198.85     12.06 o 
   4   4  21      561.39      577.97     16.90 o 
   5   4  21       19.67       20.39      6.97 o 
   6   4  21      215.35      238.82     13.44 o 
   7   4  21        3.27       -0.39      6.11 o 
   8   4  21      780.07      806.82     26.23 o 
   1   5  21      235.56      249.54     16.65 o 
   2   5  21       68.05       48.86      9.97 o 
   3   5  21        3.59       10.39      8.25 o 
   4   5  21      110.06       88.86     10.82 o 
   5   5  21      419.38      411.85     18.54 o 
   6   5  21      137.57      173.67     12.28 o 
   7   5  21      132.90      151.58     16.41 o 
   0   6  21        2.58        7.65     11.41 o 
   1   6  21       19.81       23.38     12.39 o 
   2   6  21        9.37       19.17      8.71 o 
   3   6  21        0.11        1.09      6.97 o 
   4   6  21       14.14       14.85      9.44 o 
   5   6  21       19.56       19.81      8.58 o 
   6   6  21      131.06      148.94     18.51 o 
   1   7  21      123.52      150.14     23.34 o 
   2   7  21       95.27       80.02     22.79 o 
   3   7  21      173.07      235.28     21.18 o 
   0   0  22     1286.71     1350.87     64.28 o 
   1   0  22      233.35      209.01     19.94 o 
   2   0  22      488.93      513.25     44.13 o 
   3   0  22      345.50      350.08     24.92 o 
   4   0  22      469.55      506.70     81.55 o 
   5   0  22       63.82       55.61     11.83 o 
   6   0  22      722.69      688.29     28.99 o 
   7   0  22      110.62       64.37     18.56 o 
   8   0  22      552.76      470.38     26.17 o 
   9   0  22       99.63      102.20     16.21 o 
   1   1  22      439.00      356.98     15.73 o 
   2   1  22      241.25      252.27     13.96 o 
   3   1  22      277.53      287.96     21.24 o 
   4   1  22      200.55      193.33     13.36 o 
   5   1  22        6.14        9.85      6.71 o 
   6   1  22       84.64       73.16     10.24 o 
   7   1  22      537.17      582.57     21.72 o 
   8   1  22       13.38        8.99      7.19 o 
   9   1  22        0.17       -2.29      7.26 o 
   0   2  22      516.89      479.89     23.77 o 
   1   2  22       50.82       65.99      8.12 o 
   2   2  22      887.27      890.30     23.98 o 
   3   2  22      148.13      141.41     11.88 o 
   4   2  22      292.24      277.03     15.22 o 
   5   2  22      387.29      393.48     17.95 o 
   6   2  22      106.14      113.66     12.13 o 
   7   2  22        5.31        8.10      6.29 o 
   8   2  22      303.13      316.33     13.88 o 
   9   2  22       41.71       26.47     11.91 o 
   1   3  22      387.30      380.73     15.17 o 
   2   3  22      445.68      445.27     16.38 o 
   3   3  22      450.27      437.46     16.47 o 
   4   3  22      383.56      362.32     16.85 o 
   5   3  22      750.00      843.96     24.86 o 
   6   3  22       79.10       65.75     10.46 o 
   7   3  22      230.99      217.83     12.52 o 
   8   3  22        3.31        3.29      6.12 o 
   0   4  22       17.46        7.46      8.32 o 
   1   4  22       26.57       31.26      7.06 o 
   2   4  22       10.73        2.31      5.89 o 
   3   4  22       28.69       28.95      7.20 o 
   4   4  22       30.52       23.25      7.25 o 
   5   4  22       19.28       13.79      7.73 o 
   6   4  22       62.23       71.34      8.95 o 
   7   4  22       30.42       36.27      8.31 o 
   1   5  22      114.90      137.37     13.88 o 
   2   5  22       49.32       52.61     10.63 o 
   3   5  22       57.82       61.93     11.21 o 
   4   5  22        0.06       -2.36      8.05 o 
   5   5  22       15.68       19.98      8.08 o 
   6   5  22       31.62       34.95     10.29 o 
   0   6  22       47.51       54.82     15.07 o 
   1   6  22        0.06       -3.99      7.68 o 
   2   6  22       33.10       75.81     12.33 o 
   3   6  22        3.57        2.60     10.04 o 
   4   6  22        9.15       25.84     10.01 o 
   5   6  22        1.40       13.91     20.63 o 
   1   7  22        7.24       33.28     16.05 o 
   1   1  23     1059.30     1182.61     30.57 o 
   2   1  23       26.49       27.38      7.50 o 
   3   1  23      478.81      507.48     23.75 o 
   4   1  23       44.16       28.27     10.45 o 
   5   1  23        2.55        1.35      6.72 o 
   6   1  23        7.26       10.09      7.81 o 
   7   1  23       15.72       27.75      8.97 o 
   8   1  23       31.16       37.81     10.83 o 
   0   2  23      169.27      187.83     17.17 o 
   1   2  23       10.39        5.60      6.02 o 
   2   2  23     1477.74     1496.43     36.03 o 
   3   2  23       21.19       11.76      7.00 o 
   4   2  23      142.78      177.05     13.50 o 
   5   2  23      192.89      188.95     14.18 o 
   6   2  23       28.84        8.76      7.52 o 
   7   2  23        1.84        6.59      7.16 o 
   8   2  23      219.99      253.03     14.18 o 
   1   3  23        1.11        2.40      5.72 o 
   2   3  23        0.53        1.20      5.84 o 
   3   3  23      396.16      416.04     27.88 o 
   4   3  23        0.62        8.25      7.42 o 
   5   3  23       26.30       15.37      7.86 o 
   6   3  23       70.27       72.76     17.33 o 
   7   3  23       64.10       83.44     10.57 o 
   0   4  23     1419.19     1438.59     56.29 o 
   1   4  23        1.71        4.90      6.23 o 
   2   4  23      237.35      256.96     13.54 o 
   3   4  23      302.27      291.65     17.91 o 
   4   4  23      185.50      196.04     13.02 o 
   5   4  23       22.30        6.70      7.84 o 
   6   4  23      336.78      355.50     21.97 o 
   1   5  23      388.70      374.04     20.43 o 
   2   5  23       21.50       17.93     12.67 o 
   3   5  23      396.35      387.78     21.23 o 
   4   5  23        1.97        2.59      8.29 o 
   5   5  23        3.35       -2.92      9.04 o 
   0   6  23       39.19       21.14     16.55 o 
   1   6  23        0.91        0.78      8.26 o 
   2   6  23       90.90       85.02     12.73 o 
   3   6  23       66.00       90.05     13.52 o 
   0   0  24        4.16       21.59     13.91 o 
   1   0  24       65.77       30.51     24.95 o 
   2   0  24      345.44      353.53     36.94 o 
   3   0  24      150.68      139.40     21.11 o 
   4   0  24        3.43       -6.49      9.91 o 
   5   0  24        7.95        3.43     13.19 o 
   6   0  24      220.36      247.39     25.57 o 
   7   0  24      162.61      106.35     20.08 o 
   1   1  24       15.94       25.37      7.73 o 
   2   1  24      202.03      195.69     22.35 o 
   3   1  24        6.34        7.38      6.77 o 
   4   1  24      141.32      121.97     11.95 o 
   5   1  24      252.54      254.45     15.94 o 
   6   1  24       79.52       73.30     10.53 o 
   7   1  24        5.10        2.34      7.74 o 
   0   2  24      349.64      335.38     21.73 o 
   1   2  24        2.90        0.40      6.66 o 
   2   2  24      903.09      900.04     31.17 o 
   3   2  24       95.76       81.70     10.76 o 
   4   2  24      258.27      258.65     15.93 o 
   5   2  24      113.64       92.13     11.44 o 
   6   2  24      126.52      106.68     12.92 o 
   7   2  24       53.83       57.89      9.82 o 
   1   3  24      285.57      344.12     15.63 o 
   2   3  24       77.95       66.66      9.23 o 
   3   3  24      645.12      668.72     22.36 o 
   4   3  24       22.90       21.01      8.31 o 
   5   3  24       91.04       99.10     12.10 o 
   6   3  24       12.90        7.95      8.61 o 
   0   4  24      179.84      226.51     30.44 o 
   1   4  24        0.01        0.78      5.77 o 
   2   4  24      105.96      116.15     11.49 o 
   3   4  24       25.25       26.57      7.77 o 
   4   4  24        0.12        7.09      7.46 o 
   5   4  24       81.99       58.29     12.05 o 
   1   5  24       21.01       23.40      9.49 o 
   2   5  24       29.70       21.06      9.80 o 
   3   5  24       24.08       37.45     10.73 o 
   4   5  24        2.11       12.99      9.50 o 
   1   1  25       31.95       52.00      9.74 o 
   2   1  25      246.58      233.95     16.00 o 
   3   1  25      369.39      467.80     21.69 o 
   4   1  25        1.40        7.97      7.38 o 
   5   1  25       12.15       38.00      9.02 o 
   6   1  25       52.95       49.13      9.86 o 
   0   2  25       18.25       43.54     13.18 o 
   1   2  25       27.90       34.12      8.14 o 
   2   2  25       20.00       27.05      7.87 o 
   3   2  25       93.73       90.86     11.22 o 
   4   2  25      318.56      340.31     17.83 o 
   5   2  25        0.05        7.35      7.76 o 
   6   2  25      407.05      395.40     19.81 o 
   1   3  25      277.86      306.19     15.25 o 
   2   3  25       15.19       19.38      7.75 o 
   3   3  25        0.60        8.30      7.31 o 
   4   3  25      132.79      131.68     12.99 o 
   5   3  25        6.86        9.67      8.37 o 
   0   4  25       26.57       39.04     11.31 o 
   1   4  25       52.72       49.35      8.77 o 
   2   4  25      381.73      450.20     18.02 o 
   3   4  25        9.48        3.94      7.20 o 
   4   4  25      158.29      185.52     18.56 o 
   1   5  25      199.37      224.61     18.28 o 
   0   0  26     1271.98     1263.08     67.64 o 
   1   0  26      183.56      177.25     31.66 o 
   2   0  26      395.37      422.03     29.33 o 
   3   0  26       30.84       25.36     11.51 o 
   4   0  26      285.68      346.06     28.32 o 
   5   0  26       53.07       57.70     34.54 o 
   1   1  26       86.54       68.31     10.61 o 
   2   1  26       57.96       68.94     10.70 o 
   3   1  26       71.32       60.04     10.57 o 
   4   1  26      171.41      170.26     15.68 o 
   5   1  26       31.04       11.42      8.00 o 
   0   2  26      101.00      127.00     19.30 o 
   1   2  26       13.99        5.10      7.17 o 
   2   2  26      683.43      651.75     26.07 o 
   3   2  26      115.49      130.72     12.98 o 
   4   2  26       82.45       75.40     11.37 o 
   5   2  26       30.78       18.80     10.86 o 
   1   3  26      475.50      475.52     18.71 o 
   2   3  26        2.24       11.39      7.33 o 
   3   3  26      150.43      223.50     15.54 o 
   4   3  26      135.37      114.47     14.07 o 
   0   4  26      236.82      241.83     20.28 o 
   1   4  26        1.20        2.71      6.48 o 
   2   4  26       46.29       65.82     17.17 o 
   1   1  27       86.77      133.60     13.81 o 
   2   1  27       23.19       15.54      9.98 o 
   3   1  27       56.92       86.92     12.20 o 
   0   2  27       76.04       84.32     20.87 o 
   1   2  27        0.68        6.01      8.79 o 
   2   2  27        9.27       21.64     11.46 o 
   3   2  27       44.60       41.91      9.44 o 
   0   0  28        2.05        5.28     15.35 o 
                                                 
